# Supplementary material for: Pro-survival roles for p21(Cip1/Waf1) in non-small cell lung cancer
Source: Br J Cancer. 2024 Dec 20;132(5):421–37. doi: 10.1038/s41416-024-02928-9 (PMC11876327; doi:10.1038/s41416-024-02928-9)
Supplement: Supplementary file 9 — Supplementary Table 1 [file 41416_2024_2928_MOESM9_ESM.xlsx]

## Sheet: p21High-v-p21Low_goDOWN
ID	Description	GeneRatio	BgRatio	pvalue	p.adjust	qvalue	geneID	Count
GO:0006260	DNA replication	100/663	272/20870	1.72169e-79	6.04485e-76	5.33723e-76	HMGA1/CCNE2/SMC3/MCMBP/CACYBP/MGME1/RBBP7/POLE3/RPA1/CENPX/METTL4/ALYREF/ZRANB3/DUT/TIPIN/DDX11/SSRP1/RPA2/RFWD3/CENPS/TOPBP1/NASP/PCNA/PRIMPOL/DONSON/RMI2/PRIM2/POLA1/FAM111B/POLD3/CDK2/GEN1/MCM6/DTL/RPA3/CDC6/GMNN/RMI1/CDC7/POLD1/POLE/MMS22L/GLI1/RFC2/ORC1/MCM3/GINS3/FAM111A/CHAF1A/TIMELESS/CHEK1/LIG1/FEN1/MCM2/CHAF1B/ATAD5/MCM7/BRCA2/DNA2/RFC4/MCM5/RFC5/TONSL/FANCM/MCM4/GINS2/E2F7/WDHD1/RNASEH…	100
GO:0007059	chromosome segregation	110/663	370/20870	3.86233e-76	6.78031e-73	5.98661e-73	PDS5B/NUP62/CCNE2/SMC3/MCMBP/RCC1/CENPC/CENPX/TUBG1/BUB3/NUP37/CEP85/DDX11/RAD21/CENPS/NDC1/RAD51C/RAD18/RMI2/GEN1/SKA2/SPDL1/CDC6/CENPQ/RMI1/XRCC3/SLF1/DSN1/NCAPH2/NCAPD3/ZWILCH/KMT5A/FEN1/MIS18A/CDCA2/NDE1/NCAPD2/FANCM/TACC3/ECT2/CENPN/PSMC3IP/CDT1/SMC4/TRIP13/KNTC1/NCAPG2/BRIP1/KNSTRN/CENPH/FBXO5/SMC2/HASPIN/CENPW/BRCA1/KIF18A/KIF22/EME1/KIF23/OIP5/DSCC1/CENPK/MAD2L1/NUSAP1/RACGAP1/HJURP/SKA3/…	110
GO:0000280	nuclear division	118/663	487/20870	1.08396e-70	1.2686e-67	1.12009e-67	PDS5B/NUP62/CCNE2/SMC3/CCSAP/RCC1/CENPC/CENPX/TUBG1/BUB3/MZT1/CEP85/RAD21/CENPS/NDC1/CDC25B/RAD51C/CEP192/RANBP1/FIGNL1/REEP4/GEN1/SPDL1/CDC6/MYBL1/RMI1/XRCC3/SLF1/DSN1/NCAPH2/NCAPD3/ZWILCH/KMT5A/MTBP/CHEK1/BRCA2/CDCA2/NDE1/NCAPD2/FANCM/TACC3/RAD54B/PSMC3IP/CDT1/BORA/SMC4/TRIP13/KNTC1/NCAPG2/BRIP1/KNSTRN/FBXO5/UBE2S/FANCA/CKS2/SMC2/RAD51/HASPIN/KIF20B/KIF18A/KIF22/EME1/KIF23/DSCC1/CENPK/PKMYT1/MA…	118
GO:0006261	DNA-dependent DNA replication	73/663	154/20870	9.73597e-68	8.54574e-65	7.54537e-65	HMGA1/CCNE2/MCMBP/MGME1/POLE3/RPA1/CENPX/METTL4/ALYREF/ZRANB3/TIPIN/DDX11/RFWD3/CENPS/TOPBP1/PCNA/PRIMPOL/DONSON/PRIM2/POLA1/POLD3/GEN1/MCM6/CDC6/GMNN/CDC7/POLD1/POLE/MMS22L/RFC2/ORC1/MCM3/GINS3/FAM111A/TIMELESS/LIG1/FEN1/MCM2/MCM7/BRCA2/DNA2/RFC4/MCM5/RFC5/TONSL/FANCM/MCM4/E2F7/WDHD1/ORC6/DBF4B/POLA2/MCM10/GINS1/CDT1/TRAIP/ZGRF1/RFC3/DBF4/RECQL4/PRIM1/CHTF18/FBXO5/GINS4/RAD51/TICRR/POLE2/CDC45/E…	73
GO:0098813	nuclear chromosome segregation	90/663	302/20870	3.56349e-62	2.50228e-59	2.20936e-59	PDS5B/NUP62/CCNE2/SMC3/MCMBP/CENPC/CENPX/TUBG1/BUB3/DDX11/RAD21/CENPS/NDC1/RAD51C/RMI2/GEN1/SPDL1/CDC6/CENPQ/RMI1/XRCC3/SLF1/DSN1/NCAPH2/NCAPD3/ZWILCH/KMT5A/FEN1/NCAPD2/FANCM/TACC3/ECT2/PSMC3IP/CDT1/SMC4/TRIP13/KNTC1/NCAPG2/BRIP1/KNSTRN/FBXO5/SMC2/HASPIN/KIF18A/KIF22/EME1/KIF23/DSCC1/CENPK/MAD2L1/NUSAP1/RACGAP1/CDCA5/PTTG1/ESCO2/FANCD2/INCENP/SGO2/BUB1B/DMC1/SGO1/ZWINT/PSRC1/TTK/NCAPG/PRC1/CENPE/…	90
GO:0140014	mitotic nuclear division	91/663	311/20870	4.37724e-62	2.56141e-59	2.26157e-59	PDS5B/NUP62/SMC3/CCSAP/RCC1/CENPC/TUBG1/BUB3/MZT1/CEP85/RAD21/CEP192/RANBP1/REEP4/GEN1/SPDL1/CDC6/XRCC3/SLF1/DSN1/NCAPH2/NCAPD3/ZWILCH/KMT5A/MTBP/CHEK1/CDCA2/NDE1/NCAPD2/TACC3/CDT1/BORA/SMC4/TRIP13/KNTC1/NCAPG2/KNSTRN/FBXO5/UBE2S/SMC2/HASPIN/KIF20B/KIF18A/KIF22/KIF23/DSCC1/CENPK/PKMYT1/MAD2L1/NUSAP1/RACGAP1/AURKA/CDCA5/PTTG1/MYBL2/INCENP/SGO2/BUB1B/SGO1/TPX2/ZWINT/PSRC1/TTK/NCAPG/PRC1/ANLN/CENPE/…	91
GO:0000819	sister chromatid segregation	75/663	206/20870	4.24825e-59	2.1308e-56	1.88137e-56	PDS5B/NUP62/SMC3/MCMBP/CENPC/TUBG1/BUB3/DDX11/RAD21/RAD51C/RMI2/GEN1/SPDL1/CDC6/XRCC3/SLF1/DSN1/NCAPH2/NCAPD3/ZWILCH/KMT5A/FEN1/NCAPD2/TACC3/CDT1/SMC4/TRIP13/KNTC1/NCAPG2/KNSTRN/FBXO5/SMC2/HASPIN/KIF18A/KIF22/KIF23/DSCC1/CENPK/MAD2L1/NUSAP1/RACGAP1/CDCA5/PTTG1/ESCO2/INCENP/SGO2/BUB1B/SGO1/ZWINT/PSRC1/TTK/NCAPG/PRC1/CENPE/TOP2A/CCNB1/BUB1/KIFC1/SPAG5/CDCA8/UBE2C/CDC20/KIF14/KIF18B/NCAPH/NEK2/KIF4A…	75
GO:0000070	mitotic sister chromatid segregation	68/663	176/20870	1.18312e-55	5.19242e-53	4.5846e-53	PDS5B/NUP62/SMC3/CENPC/TUBG1/BUB3/RAD21/GEN1/SPDL1/CDC6/XRCC3/SLF1/DSN1/NCAPH2/NCAPD3/ZWILCH/KMT5A/NCAPD2/TACC3/CDT1/SMC4/TRIP13/KNTC1/NCAPG2/KNSTRN/FBXO5/SMC2/HASPIN/KIF18A/KIF22/KIF23/DSCC1/CENPK/MAD2L1/NUSAP1/RACGAP1/CDCA5/PTTG1/INCENP/SGO2/BUB1B/SGO1/ZWINT/PSRC1/TTK/NCAPG/PRC1/CENPE/CCNB1/BUB1/KIFC1/SPAG5/CDCA8/UBE2C/CDC20/KIF14/KIF18B/NCAPH/NEK2/KIF4A/NDC80/ESPL1/DLGAP5/AURKB/NUF2/CENPF/KIF2…	68
GO:0006310	DNA recombination	79/663	325/20870	3.87966e-47	1.5135e-44	1.33633e-44	PARP1/NSMCE4A/TPRKB/H1-0/ACTL6A/RBBP8/FUS/XRCC1/RPA1/CENPX/DCLRE1C/ALYREF/ZRANB3/H1-10/RAD21/UNG/RPA2/RFWD3/CENPS/PAGR1/WRAP53/MSH2/RAD51C/FIGNL1/RMI2/GEN1/MCM6/RPA3/RMI1/CDC7/HMGB3/MMS22L/NSD2/RHNO1/XRCC3/KPNA2/MCM3/HMGB1/TIMELESS/CHEK1/FEN1/MCM2/MCM7/BRCA2/MCM5/TONSL/FANCM/MCM4/GINS2/MCM8/AUNIP/XRCC2/RAD54B/PSMC3IP/H2AX/HROB/TRIP13/BRIP1/RECQL4/FANCB/GINS4/RAD51/PARPBP/BRCA1/CDC45/EME1/EXO1/POL…	79
GO:0006302	double-strand break repair	71/663	260/20870	4.02454e-46	1.41302e-43	1.24761e-43	PARP1/HPF1/RBBP8/FUS/HMGA2/XRCC1/RPA1/DCLRE1C/TDP1/DDX11/RAD21/DCLRE1A/RPA2/RFWD3/DCLRE1B/WRAP53/MSH2/RAD51C/PARP2/FIGNL1/RMI2/POLA1/DEK/GEN1/MCM6/RPA3/RMI1/CDC7/MMS22L/NSD2/XRCC3/SLF1/MCM3/HMGB1/TIMELESS/CHEK1/FEN1/MCM2/MCM7/BRCA2/DNA2/MCM5/TONSL/FANCM/MCM4/GINS2/MCM8/AUNIP/XRCC2/RAD54B/H2AX/TRIP13/BRIP1/RECQL4/FANCB/GINS4/RAD51/PARPBP/BRCA1/CDC45/EME1/POLQ/RAD51AP1/RAD54L/CDCA5/BLM/ESCO2/FANCD2…	71
GO:0071103	DNA conformation change	72/663	316/20870	6.43661e-41	2.05445e-38	1.81395e-38	HNRNPA2B1/HMGA1/H1-0/HMGA2/LIN54/RPA1/ZRANB3/H1-10/DDX11/ITGB3BP/NASP/HAT1/MCM6/DNAJC9/HMGB3/RFC2/MCM3/NCAPH2/CHAF1A/HMGB1/NCAPD3/HELLS/KMT5A/MCM2/MIS18A/CHAF1B/MCM7/SUV39H1/DNA2/RFC4/MCM5/RFC5/NCAPD2/FANCM/MCM4/H4C3/MCM8/RAD54B/H2BC9/H2AX/RFC3/SMC4/NCAPG2/BRIP1/RECQL4/CHTF18/H4C1/SMC2/RAD51/CENPW/OIP5/ASF1B/DSCC1/NUSAP1/POLQ/RAD54L/ERCC6L/H3C12/HJURP/CDCA5/BLM/CENPP/H1-5/HMGB2/INCENP/NCAPG/TOP2A…	72
GO:0044772	mitotic cell cycle phase transition	83/663	452/20870	1.52419e-39	4.45953e-37	3.93749e-37	CCNE2/SKP2/RCC1/EIF4EBP1/RBBP8/TFDP1/HMGA2/CYP1A1/BUB3/PKIA/RAD21/RPA2/RFWD3/CDC25B/RAD51C/TOPBP1/WEE1/RNASEH2B/NASP/DONSON/CDC25A/CDK2/GEN1/SPDL1/DTL/CDC6/CDC7/POLE/XRCC3/ORC1/ZWILCH/MTBP/CHEK1/RBL1/TACC3/E2F7/E2F1/EZH2/CDKN2C/DBF4B/MASTL/CDT1/CDKN3/CLSPN/DBF4/TRIP13/KNTC1/FBXO5/UBE2S/CKS2/TERT/BRCA1/TICRR/PKMYT1/MAD2L1/MELK/AURKA/CCNF/CDCA5/BLM/NES/IQGAP3/BUB1B/ZWINT/TTK/FOXM1/ANLN/CENPE/CCNB1/…	83
GO:0000725	recombinational repair	50/663	144/20870	2.13315e-38	5.76114e-36	5.08674e-36	PARP1/RBBP8/FUS/XRCC1/RPA1/RAD21/RPA2/RFWD3/WRAP53/RAD51C/FIGNL1/RMI2/GEN1/MCM6/RPA3/RMI1/CDC7/MMS22L/RHNO1/XRCC3/MCM3/TIMELESS/CHEK1/FEN1/MCM2/MCM7/BRCA2/MCM5/TONSL/FANCM/MCM4/GINS2/MCM8/AUNIP/XRCC2/RAD54B/H2AX/HROB/RECQL4/FANCB/GINS4/RAD51/PARPBP/BRCA1/CDC45/POLQ/RAD51AP1/RAD54L/BLM/DMC1	50
GO:1901987	regulation of cell cycle phase transition	79/663	440/20870	6.52916e-37	1.63742e-34	1.44574e-34	TFDP1/HMGA2/CYP1A1/BUB3/TIPIN/PKIA/RAD21/RPA2/RFWD3/PAGR1/CDC25B/MSH2/RAD51C/TOPBP1/WEE1/RNASEH2B/DONSON/CDC25A/CDK2/GEN1/MDC1/SPDL1/DTL/CDC6/CDC7/GLI1/RHNO1/XRCC3/ORC1/TIMELESS/ZWILCH/MTBP/CHEK1/RBL1/ATAD5/DNA2/WDR76/E2F7/E2F1/EZH2/DBF4B/H2AX/RAD9B/CDT1/CLSPN/DBF4/TRIP13/KNTC1/BRIP1/FBXO5/TERT/BRCA1/TICRR/CDC45/EME1/MAD2L1/AURKA/CDCA5/BLM/FANCD2/BUB1B/ZWINT/TTK/ANLN/CENPE/CCNB1/FAM83D/BUB1/CDK1/…	79
GO:0000724	double-strand break repair via homologous recombination	48/663	142/20870	2.89519e-36	6.77668e-34	5.9834e-34	PARP1/RBBP8/FUS/XRCC1/RPA1/RAD21/RPA2/RFWD3/WRAP53/RAD51C/FIGNL1/RMI2/GEN1/MCM6/RPA3/RMI1/CDC7/MMS22L/XRCC3/MCM3/TIMELESS/CHEK1/FEN1/MCM2/MCM7/BRCA2/MCM5/TONSL/FANCM/MCM4/GINS2/MCM8/AUNIP/XRCC2/RAD54B/H2AX/RECQL4/FANCB/GINS4/RAD51/PARPBP/BRCA1/CDC45/POLQ/RAD51AP1/RAD54L/BLM/DMC1	48
GO:0051321	meiotic cell cycle	65/663	293/20870	3.15624e-36	6.92597e-34	6.11521e-34	SUN2/CCNE2/SMC3/TUBGCP3/RBBP8/CENPC/RPA1/CENPX/TUBG1/BUB3/RAD21/CENPS/NDC1/CDC25B/RAD51C/FIGNL1/CDC25A/CDK2/MYBL1/RMI1/NCAPH2/NCAPD3/BRCA2/NCAPD2/FANCM/XRCC2/RAD54B/PSMC3IP/H2AX/SMC4/TRIP13/BRIP1/FBXO5/FANCA/CKS2/SMC2/RAD51/KIF18A/MNS1/EME1/EXO1/PKMYT1/RAD51AP1/RAD54L/TEX19/AURKA/MND1/PTTG1/FANCD2/INCENP/SGO2/BUB1B/DMC1/SGO1/TTK/TOP2A/BUB1/ASPM/CCNB2/CDC20/NEK2/ESPL1/NUF2/CDC25C/PLK1	65
GO:0007051	spindle organization	56/663	216/20870	3.588e-35	7.41028e-33	6.54283e-33	SUN2/NUP62/SMC3/CCSAP/TUBGCP3/RCC1/HAUS4/CEP72/TUBB/TUBG1/MZT1/PCNT/CEP192/HAUS5/HAUS7/CKAP5/CENPJ/HAUS1/TACC3/AUNIP/HAUS8/BORA/KNSTRN/CENPH/STMN1/FBXO5/STIL/KIF23/GPSM2/WDR62/RACGAP1/AURKA/MYBL2/INCENP/TPX2/PSRC1/TTK/PRC1/CENPE/CCNB1/KIFC1/ASPM/KIF11/SPC25/SPAG5/CCNB2/KIF15/CDC20/NEK2/KIF4A/NDC80/ESPL1/DLGAP5/AURKB/NUF2/PLK1	56
GO:1902850	microtubule cytoskeleton organization involved in mitosis	46/663	168/20870	3.34282e-30	6.52036e-28	5.75708e-28	SUN2/NUP62/SMC3/CCSAP/RCC1/TUBG1/MZT1/PCNT/CEP192/CKAP5/SPDL1/NDE1/TACC3/BORA/CENPH/STMN1/STIL/KIF23/GPSM2/MAD2L1/NUSAP1/WDR62/RACGAP1/SAPCD2/AURKA/MYBL2/TPX2/PSRC1/TTK/PRC1/CENPE/CCNB1/KIFC1/KIF11/SPC25/KIF15/CDC20/NEK2/KIF4A/NDC80/ESPL1/DLGAP5/AURKB/CENPA/NUF2/PLK1	46
GO:0000075	cell cycle checkpoint signaling	49/663	199/20870	9.36943e-30	1.73137e-27	1.5287e-27	HMGA2/BUB3/TIPIN/RPA2/RFWD3/MSH2/TOPBP1/RNASEH2B/DONSON/CDK2/GEN1/MDC1/SPDL1/DTL/CDC6/RHNO1/XRCC3/ORC1/TIMELESS/ZWILCH/CHEK1/DNA2/WDR76/E2F1/H2AX/RAD9B/CDT1/CLSPN/TRIP13/KNTC1/BRIP1/BRCA1/TICRR/CDC45/EME1/MAD2L1/BLM/FANCD2/BUB1B/ZWINT/TTK/CCNB1/BUB1/CDK1/NDC80/AURKB/GTSE1/CENPF/PLK1	49
GO:1903046	meiotic cell cycle process	52/663	229/20870	1.15583e-29	2.00159e-27	1.76729e-27	CCNE2/CENPC/CENPX/TUBG1/RAD21/CENPS/NDC1/CDC25B/RAD51C/FIGNL1/CDC25A/MYBL1/RMI1/NCAPH2/NCAPD3/BRCA2/NCAPD2/FANCM/RAD54B/PSMC3IP/SMC4/TRIP13/BRIP1/FBXO5/FANCA/CKS2/SMC2/RAD51/KIF18A/EME1/RAD51AP1/RAD54L/TEX19/AURKA/MND1/PTTG1/FANCD2/INCENP/SGO2/BUB1B/DMC1/SGO1/TTK/TOP2A/BUB1/ASPM/CCNB2/CDC20/ESPL1/NUF2/CDC25C/PLK1	52
GO:1901990	regulation of mitotic cell cycle phase transition	61/663	326/20870	1.19719e-29	2.00159e-27	1.76729e-27	TFDP1/HMGA2/CYP1A1/BUB3/PKIA/RAD21/RPA2/RFWD3/CDC25B/RAD51C/TOPBP1/WEE1/RNASEH2B/DONSON/CDC25A/CDK2/GEN1/SPDL1/DTL/CDC6/CDC7/XRCC3/ORC1/ZWILCH/MTBP/CHEK1/RBL1/E2F7/E2F1/EZH2/DBF4B/CDT1/CLSPN/TRIP13/KNTC1/FBXO5/TERT/BRCA1/TICRR/MAD2L1/AURKA/CDCA5/BLM/BUB1B/ZWINT/TTK/ANLN/CENPE/CCNB1/BUB1/CDK1/UBE2C/KIF14/NDC80/ESPL1/DLGAP5/AURKB/GTSE1/CENPF/CDC25C/PLK1	61
GO:0010948	negative regulation of cell cycle process	61/663	337/20870	8.10425e-29	1.29336e-26	1.14196e-26	HMGA2/BUB3/TIPIN/RAD21/RPA2/RFWD3/MSH2/TOPBP1/WEE1/RNASEH2B/DONSON/CDK2/GEN1/MDC1/SPDL1/DTL/CDC6/RHNO1/XRCC3/ORC1/TIMELESS/ZWILCH/MTBP/CHEK1/RBL1/DNA2/WDR76/E2F7/E2F1/EZH2/H2AX/RAD9B/CDT1/CLSPN/TRIP13/KNTC1/BRIP1/FBXO5/BRCA1/TICRR/CDC45/EME1/MAD2L1/CCNF/BLM/PTTG1/FANCD2/BUB1B/ZWINT/E2F8/TTK/CCNB1/BUB1/CDK1/NEK2/NDC80/ESPL1/AURKB/GTSE1/CENPF/PLK1	61
GO:0090068	positive regulation of cell cycle process	54/663	260/20870	1.06654e-28	1.62809e-26	1.43751e-26	NUP62/TFDP1/CEP295/CYP1A1/DDX11/RAD21/PAGR1/CDC25B/RAD51C/RANBP1/CDC25A/GEN1/CENPJ/DTL/CDC6/CDC7/GLI1/RHNO1/XRCC3/SLF1/MTBP/FEN1/ATAD5/E2F7/EZH2/ECT2/DBF4B/CDT1/DBF4/FBXO5/TERT/KIF20B/KIF23/GPSM2/MAD2L1/NUSAP1/PLK4/RAD51AP1/RACGAP1/AURKA/CDCA5/E2F8/CIT/CCNB1/FAM83D/CDK1/SPAG5/UBE2C/KIF14/NDC80/ESPL1/DLGAP5/AURKB/CDC25C	54
GO:1901988	negative regulation of cell cycle phase transition	55/663	282/20870	9.28312e-28	1.35804e-25	1.19907e-25	HMGA2/BUB3/TIPIN/RAD21/RPA2/RFWD3/MSH2/TOPBP1/WEE1/RNASEH2B/DONSON/CDK2/GEN1/MDC1/SPDL1/DTL/CDC6/RHNO1/XRCC3/ORC1/TIMELESS/ZWILCH/CHEK1/RBL1/DNA2/WDR76/E2F7/E2F1/EZH2/H2AX/RAD9B/CDT1/CLSPN/TRIP13/KNTC1/BRIP1/FBXO5/BRCA1/TICRR/CDC45/EME1/MAD2L1/BLM/FANCD2/BUB1B/ZWINT/TTK/CCNB1/BUB1/CDK1/NDC80/AURKB/GTSE1/CENPF/PLK1	55
GO:0045787	positive regulation of cell cycle	60/663	341/20870	1.14629e-27	1.60985e-25	1.4214e-25	NUP62/EIF4EBP1/TFDP1/CEP295/CYP1A1/DDX11/RAD21/PAGR1/CDC25B/RAD51C/RANBP1/CDC25A/GEN1/CENPJ/DTL/CDC6/CDC7/GLI1/RHNO1/XRCC3/SLF1/MTBP/CHEK1/FEN1/ATAD5/BRCA2/E2F7/EZH2/ECT2/DBF4B/CKS1B/CDT1/DBF4/FBXO5/CKS2/TERT/KIF20B/KIF23/GPSM2/MAD2L1/NUSAP1/PLK4/RAD51AP1/RACGAP1/AURKA/CDCA5/PSRC1/E2F8/CIT/CCNB1/FAM83D/CDK1/SPAG5/UBE2C/KIF14/NDC80/ESPL1/DLGAP5/AURKB/CDC25C	60
GO:0044786	cell cycle DNA replication	25/663	41/20870	1.45424e-27	1.96379e-25	1.73391e-25	TIPIN/PCNA/DONSON/POLA1/MCM6/GMNN/CDC7/MCM3/GINS3/LIG1/FEN1/MCM2/BRCA2/DNA2/MCM4/E2F7/DBF4B/GINS1/CDT1/DBF4/FBXO5/RAD51/CDC45/BLM/E2F8	25
GO:0007098	centrosome cycle	40/663	140/20870	3.42011e-27	4.44741e-25	3.92679e-25	NUP62/CNTLN/HAUS4/CEP72/CEP295/ODF2/CEP85/RTTN/CNTROB/CEP192/RANBP1/HAUS5/HAUS7/CEP135/CKAP5/CDK2/GEN1/CENPJ/HAUS1/XRCC3/SASS6/CEP152/CHEK1/BRCA2/NDE1/HAUS8/XRCC2/BRCA1/STIL/PLK4/WDR62/AURKA/CCNF/PCLAF/SGO1/CDK1/KIF11/NEK2/NDC80/PLK1	40
GO:0140013	meiotic nuclear division	47/663	211/20870	1.62505e-26	2.0377e-24	1.79917e-24	CCNE2/CENPC/CENPX/RAD21/CENPS/NDC1/CDC25B/RAD51C/FIGNL1/MYBL1/RMI1/NCAPH2/BRCA2/FANCM/RAD54B/PSMC3IP/SMC4/TRIP13/BRIP1/FBXO5/FANCA/CKS2/SMC2/RAD51/KIF18A/EME1/RAD51AP1/RAD54L/TEX19/AURKA/MND1/PTTG1/FANCD2/INCENP/SGO2/BUB1B/DMC1/SGO1/TTK/TOP2A/BUB1/ASPM/CCNB2/CDC20/ESPL1/NUF2/PLK1	47
GO:0051304	chromosome separation	34/663	99/20870	2.80714e-26	3.39857e-24	3.00073e-24	CENPX/BUB3/RAD21/CENPS/GEN1/SPDL1/CDC6/RMI1/XRCC3/NCAPH2/ZWILCH/FANCM/TACC3/CDT1/TRIP13/KNTC1/FBXO5/EME1/MAD2L1/PTTG1/BUB1B/ZWINT/TTK/CENPE/TOP2A/CCNB1/BUB1/UBE2C/NDC80/ESPL1/DLGAP5/AURKB/CENPF/PLK1	34
GO:0007052	mitotic spindle organization	39/663	139/20870	3.25347e-26	3.80764e-24	3.36192e-24	SUN2/NUP62/SMC3/CCSAP/RCC1/TUBG1/MZT1/PCNT/CEP192/CKAP5/TACC3/BORA/CENPH/STMN1/STIL/KIF23/GPSM2/WDR62/RACGAP1/AURKA/MYBL2/TPX2/PSRC1/TTK/PRC1/CENPE/CCNB1/KIFC1/KIF11/SPC25/KIF15/CDC20/NEK2/KIF4A/NDC80/DLGAP5/AURKB/NUF2/PLK1	39
GO:0032392	DNA geometric change	33/663	93/20870	4.49633e-26	5.09246e-24	4.49633e-24	HNRNPA2B1/HMGA1/RPA1/ZRANB3/DDX11/MCM6/HMGB3/RFC2/MCM3/HMGB1/MCM2/MCM7/DNA2/RFC4/MCM5/RFC5/FANCM/MCM4/MCM8/RAD54B/RFC3/BRIP1/RECQL4/CHTF18/RAD51/DSCC1/POLQ/RAD54L/ERCC6L/BLM/HMGB2/TOP2A/PIF1	33
GO:0007093	mitotic cell cycle checkpoint signaling	40/663	151/20870	8.36908e-26	9.18245e-24	8.10754e-24	HMGA2/BUB3/TIPIN/RPA2/RFWD3/MSH2/TOPBP1/DONSON/CDK2/GEN1/MDC1/SPDL1/DTL/CDC6/XRCC3/ORC1/ZWILCH/CHEK1/RAD9B/CDT1/CLSPN/TRIP13/KNTC1/BRCA1/TICRR/EME1/MAD2L1/BLM/FANCD2/BUB1B/ZWINT/TTK/CCNB1/BUB1/CDK1/NDC80/AURKB/GTSE1/CENPF/PLK1	40
GO:0007088	regulation of mitotic nuclear division	35/663	111/20870	1.44359e-25	1.49646e-23	1.32129e-23	NUP62/RCC1/BUB3/RAD21/GEN1/SPDL1/XRCC3/ZWILCH/MTBP/CHEK1/CDCA2/CDT1/BORA/TRIP13/KNTC1/FBXO5/KIF20B/PKMYT1/MAD2L1/NUSAP1/AURKA/BUB1B/ZWINT/TTK/CCNB1/BUB1/NEK2/MKI67/NDC80/ESPL1/DLGAP5/AURKB/CENPF/CDC25C/PLK1	35
GO:0031023	microtubule organizing center organization	40/663	153/20870	1.44915e-25	1.49646e-23	1.32129e-23	NUP62/CNTLN/HAUS4/CEP72/CEP295/ODF2/CEP85/RTTN/CNTROB/CEP192/RANBP1/HAUS5/HAUS7/CEP135/CKAP5/CDK2/GEN1/CENPJ/HAUS1/XRCC3/SASS6/CEP152/CHEK1/BRCA2/NDE1/HAUS8/XRCC2/BRCA1/STIL/PLK4/WDR62/AURKA/CCNF/PCLAF/SGO1/CDK1/KIF11/NEK2/NDC80/PLK1	40
GO:0045005	DNA-dependent DNA replication maintenance of fidelity	25/663	48/20870	3.54349e-25	3.55462e-23	3.13852e-23	CENPX/ALYREF/ZRANB3/TIPIN/DDX11/RFWD3/CENPS/PCNA/PRIMPOL/DONSON/GEN1/POLD1/POLE/MMS22L/FAM111A/TIMELESS/BRCA2/DNA2/TONSL/FANCM/TRAIP/ZGRF1/RAD51/EME1/BLM	25
GO:0051983	regulation of chromosome segregation	32/663	93/20870	7.78869e-25	7.59614e-23	6.70693e-23	BUB3/RAD21/RAD18/RMI2/GEN1/SPDL1/CDC6/XRCC3/ZWILCH/CDCA2/TACC3/CDT1/TRIP13/KNTC1/FBXO5/MAD2L1/PTTG1/BUB1B/ZWINT/TTK/CENPE/CCNB1/BUB1/UBE2C/MKI67/NDC80/ESPL1/DLGAP5/AURKB/CENPF/KIF2C/PLK1	32
GO:0034508	centromere complex assembly	21/663	31/20870	8.40511e-25	7.97576e-23	7.04212e-23	CENPC/CENPX/CENPS/ITGB3BP/NASP/HELLS/MIS18A/CENPN/CENPO/KNTC1/CENPH/CENPW/OIP5/CENPK/HJURP/CENPI/CENPP/CENPE/DLGAP5/CENPA/CENPF	21
GO:0051306	mitotic sister chromatid separation	28/663	67/20870	1.18831e-24	1.09793e-22	9.69407e-23	BUB3/RAD21/GEN1/SPDL1/CDC6/XRCC3/NCAPH2/ZWILCH/TACC3/CDT1/TRIP13/KNTC1/FBXO5/MAD2L1/PTTG1/BUB1B/ZWINT/TTK/CENPE/CCNB1/BUB1/UBE2C/NDC80/ESPL1/DLGAP5/AURKB/CENPF/PLK1	28
GO:0045786	negative regulation of cell cycle	64/663	444/20870	1.89792e-24	1.70862e-22	1.5086e-22	RUNX3/HMGA2/BUB3/TIPIN/RAD21/RPA2/RFWD3/MSH2/TOPBP1/WEE1/RNASEH2B/DONSON/CDK2/GEN1/MDC1/SPDL1/DTL/CDC6/GMNN/RHNO1/XRCC3/ORC1/TIMELESS/ZWILCH/MTBP/CHEK1/RBL1/DNA2/WDR76/E2F7/E2F1/EZH2/CDKN2C/H2AX/RAD9B/CDT1/CLSPN/TRIP13/KNTC1/BRIP1/FBXO5/BRCA1/TICRR/CDC45/EME1/MAD2L1/CCNF/BLM/PTTG1/FANCD2/BUB1B/ZWINT/E2F8/TTK/CCNB1/BUB1/CDK1/NEK2/NDC80/ESPL1/AURKB/GTSE1/CENPF/PLK1	64
GO:0033260	nuclear DNA replication	22/663	37/20870	4.70611e-24	4.13079e-22	3.64723e-22	TIPIN/PCNA/DONSON/POLA1/MCM6/GMNN/CDC7/MCM3/GINS3/LIG1/FEN1/MCM2/BRCA2/DNA2/MCM4/DBF4B/GINS1/CDT1/DBF4/RAD51/CDC45/BLM	22
GO:0033044	regulation of chromosome organization	44/663	207/20870	5.22483e-24	4.47424e-22	3.95048e-22	TRIM28/HNRNPA2B1/PARP1/DCP2/HNRNPD/XRCC1/ACD/BUB3/DDX11/RAD21/RMI2/GEN1/SPDL1/CDC6/XRCC3/DNMT1/SLF1/ZWILCH/FEN1/MCM2/TACC3/CDT1/TRIP13/KNTC1/FBXO5/MAD2L1/CDCA5/PTTG1/BUB1B/ZWINT/TTK/CENPE/TOP2A/CCNB1/BUB1/UBE2C/NEK2/NDC80/ESPL1/DLGAP5/AURKB/PIF1/CENPF/PLK1	44
GO:0140694	non-membrane-bounded organelle assembly	61/663	416/20870	9.73234e-24	8.08854e-22	7.14169e-22	NUP62/SMC3/CCSAP/TUBGCP3/RCC1/HAUS4/CEP72/CEP295/TUBB/CENPC/CENPX/LSM3/MZT1/RTTN/CENPS/CNTROB/CEP192/HAUS5/HAUS7/CEP135/CDK2/CENPJ/HAUS1/SASS6/CEP152/HAUS8/CSRP2/CENPN/KNTC1/CENPH/FBXO5/CENPW/BRCA1/STIL/KIF23/CENPK/GPSM2/PLK4/WDR62/RACGAP1/AURKA/MYBL2/INCENP/TPX2/PRC1/ANLN/CENPE/KIFC1/ASPM/KIF11/SPAG5/CCNB2/KIF15/CDC20/NEK2/KIF4A/DLGAP5/AURKB/CENPA/CENPF/PLK1	61
GO:0010965	regulation of mitotic sister chromatid separation	27/663	65/20870	9.90622e-24	8.08854e-22	7.14169e-22	BUB3/RAD21/GEN1/SPDL1/CDC6/XRCC3/ZWILCH/TACC3/CDT1/TRIP13/KNTC1/FBXO5/MAD2L1/PTTG1/BUB1B/ZWINT/TTK/CENPE/CCNB1/BUB1/UBE2C/NDC80/ESPL1/DLGAP5/AURKB/CENPF/PLK1	27
GO:0051783	regulation of nuclear division	37/663	142/20870	1.1094e-23	8.85254e-22	7.81626e-22	NUP62/RCC1/BUB3/RAD21/GEN1/SPDL1/XRCC3/ZWILCH/MTBP/CHEK1/CDCA2/CDT1/BORA/TRIP13/KNTC1/FBXO5/KIF20B/PKMYT1/MAD2L1/NUSAP1/RAD51AP1/AURKA/BUB1B/ZWINT/TTK/CCNB1/BUB1/CDC20/NEK2/MKI67/NDC80/ESPL1/DLGAP5/AURKB/CENPF/CDC25C/PLK1	37
GO:0044839	cell cycle G2/M phase transition	39/663	161/20870	1.26202e-23	9.84655e-22	8.69391e-22	SKP2/HMGA2/PKIA/RAD21/CDC25B/RAD51C/TOPBP1/WEE1/RNASEH2B/DONSON/CDC25A/CDK2/DTL/CDC6/CDC7/ORC1/CHEK1/ATAD5/DBF4B/MASTL/CLSPN/FBXO5/BRCA1/TICRR/PKMYT1/MELK/AURKA/BLM/NES/FOXM1/CCNB1/CDK1/CCNA2/CCNB2/KIF14/AURKB/CENPF/CDC25C/PLK1	39
GO:0033045	regulation of sister chromatid segregation	28/663	73/20870	2.07606e-23	1.58457e-21	1.39908e-21	BUB3/RAD21/RMI2/GEN1/SPDL1/CDC6/XRCC3/ZWILCH/TACC3/CDT1/TRIP13/KNTC1/FBXO5/MAD2L1/PTTG1/BUB1B/ZWINT/TTK/CENPE/CCNB1/BUB1/UBE2C/NDC80/ESPL1/DLGAP5/AURKB/CENPF/PLK1	28
GO:0007091	metaphase/anaphase transition of mitotic cell cycle	26/663	62/20870	4.98386e-23	3.72305e-21	3.28723e-21	BUB3/RAD21/GEN1/SPDL1/CDC6/XRCC3/ZWILCH/TACC3/CDT1/TRIP13/KNTC1/FBXO5/MAD2L1/BUB1B/ZWINT/TTK/CENPE/CCNB1/BUB1/UBE2C/NDC80/ESPL1/DLGAP5/AURKB/CENPF/PLK1	26
GO:0000086	G2/M transition of mitotic cell cycle	37/663	149/20870	6.97094e-23	5.09895e-21	4.50207e-21	SKP2/HMGA2/PKIA/RAD21/CDC25B/RAD51C/TOPBP1/WEE1/RNASEH2B/DONSON/CDC25A/CDK2/DTL/CDC6/CDC7/ORC1/CHEK1/DBF4B/MASTL/CLSPN/FBXO5/BRCA1/TICRR/PKMYT1/MELK/AURKA/BLM/NES/FOXM1/CCNB1/CDK1/CCNA2/KIF14/AURKB/CENPF/CDC25C/PLK1	37
GO:0090329	regulation of DNA-dependent DNA replication	23/663	47/20870	1.904e-22	1.36428e-20	1.20457e-20	METTL4/ZRANB3/TIPIN/PCNA/DONSON/GMNN/CDC7/RFC2/TIMELESS/BRCA2/RFC4/RFC5/E2F7/DBF4B/CDT1/RFC3/DBF4/CHTF18/FBXO5/TICRR/DSCC1/BLM/E2F8	23
GO:0044784	metaphase/anaphase transition of cell cycle	26/663	66/20870	3.48769e-22	2.44906e-20	2.16237e-20	BUB3/RAD21/GEN1/SPDL1/CDC6/XRCC3/ZWILCH/TACC3/CDT1/TRIP13/KNTC1/FBXO5/MAD2L1/BUB1B/ZWINT/TTK/CENPE/CCNB1/BUB1/UBE2C/NDC80/ESPL1/DLGAP5/AURKB/CENPF/PLK1	26
GO:1905818	regulation of chromosome separation	27/663	73/20870	4.01844e-22	2.76642e-20	2.44258e-20	BUB3/RAD21/GEN1/SPDL1/CDC6/XRCC3/ZWILCH/TACC3/CDT1/TRIP13/KNTC1/FBXO5/MAD2L1/PTTG1/BUB1B/ZWINT/TTK/CENPE/CCNB1/BUB1/UBE2C/NDC80/ESPL1/DLGAP5/AURKB/CENPF/PLK1	27
GO:0030071	regulation of mitotic metaphase/anaphase transition	25/663	60/20870	4.15225e-22	2.80357e-20	2.47538e-20	BUB3/RAD21/GEN1/SPDL1/CDC6/XRCC3/ZWILCH/CDT1/TRIP13/KNTC1/FBXO5/MAD2L1/BUB1B/ZWINT/TTK/CENPE/CCNB1/BUB1/UBE2C/NDC80/ESPL1/DLGAP5/AURKB/CENPF/PLK1	25
GO:0006323	DNA packaging	43/663	221/20870	6.89293e-22	4.56624e-20	4.03171e-20	H1-0/HMGA2/LIN54/H1-10/ITGB3BP/NASP/HAT1/DNAJC9/NCAPH2/CHAF1A/HMGB1/NCAPD3/HELLS/KMT5A/MCM2/MIS18A/CHAF1B/SUV39H1/NCAPD2/H4C3/H2BC9/H2AX/SMC4/NCAPG2/H4C1/SMC2/CENPW/OIP5/ASF1B/NUSAP1/H3C12/HJURP/CDCA5/CENPP/H1-5/HMGB2/INCENP/NCAPG/TOP2A/CCNB1/CDK1/NCAPH/PLK1	43
GO:0071824	protein-DNA complex subunit organization	47/663	268/20870	8.05413e-22	5.23668e-20	4.62367e-20	HMGA1/H1-0/POLE3/LIN54/CENPC/CENPX/H1-10/CENPS/RAD51C/ITGB3BP/NASP/HAT1/ANP32E/GMNN/DNAJC9/CHAF1A/HMGB1/HELLS/MCM2/MIS18A/CHAF1B/H4C3/H2BC9/CENPN/H2AX/CENPO/CDT1/KNTC1/CENPH/H4C1/RAD51/CENPW/CDC45/OIP5/ASF1B/CENPK/H3C12/HJURP/CENPI/CENPP/H1-5/HMGB2/DMC1/CENPE/DLGAP5/CENPA/CENPF	47
GO:2001251	negative regulation of chromosome organization	29/663	90/20870	1.05985e-21	6.76568e-20	5.97368e-20	PARP1/DCP2/XRCC1/ACD/BUB3/RAD21/GEN1/SPDL1/XRCC3/ZWILCH/MCM2/CDT1/TRIP13/KNTC1/FBXO5/MAD2L1/PTTG1/BUB1B/ZWINT/TTK/TOP2A/CCNB1/BUB1/NDC80/ESPL1/AURKB/PIF1/CENPF/PLK1	29
GO:0045930	negative regulation of mitotic cell cycle	47/663	270/20870	1.11368e-21	6.87654e-20	6.07157e-20	HMGA2/BUB3/TIPIN/RAD21/RPA2/RFWD3/MSH2/TOPBP1/WEE1/DONSON/CDK2/GEN1/MDC1/SPDL1/DTL/CDC6/XRCC3/ORC1/ZWILCH/MTBP/CHEK1/RBL1/E2F7/EZH2/RAD9B/CDT1/CLSPN/TRIP13/KNTC1/FBXO5/BRCA1/TICRR/EME1/MAD2L1/BLM/FANCD2/BUB1B/ZWINT/TTK/CCNB1/BUB1/CDK1/NDC80/AURKB/GTSE1/CENPF/PLK1	47
GO:1901991	negative regulation of mitotic cell cycle phase transition	40/663	191/20870	1.11638e-21	6.87654e-20	6.07157e-20	HMGA2/BUB3/RAD21/RPA2/RFWD3/TOPBP1/WEE1/DONSON/CDK2/GEN1/SPDL1/DTL/CDC6/XRCC3/ORC1/ZWILCH/CHEK1/RBL1/E2F7/EZH2/CDT1/CLSPN/TRIP13/KNTC1/FBXO5/BRCA1/TICRR/MAD2L1/BLM/BUB1B/ZWINT/TTK/CCNB1/BUB1/CDK1/NDC80/AURKB/GTSE1/CENPF/PLK1	40
GO:0034502	protein localization to chromosome	30/663	99/20870	1.57795e-21	9.55203e-20	8.43387e-20	ACD/RPA1/BUB3/RAD21/RPA2/WRAP53/MSH2/SPDL1/CENPQ/SLF1/ZWILCH/MTBP/BRCA2/EZH2/MCM8/CDT1/KNTC1/HASPIN/TERT/CDCA5/ESCO2/H1-5/BUB1B/TTK/CDK1/KNL1/NDC80/AURKB/CENPA/PLK1	30
GO:0065004	protein-DNA complex assembly	43/663	226/20870	1.72512e-21	1.02659e-19	9.06418e-20	H1-0/CENPC/CENPX/H1-10/CENPS/RAD51C/ITGB3BP/NASP/HAT1/GMNN/DNAJC9/CHAF1A/HMGB1/HELLS/MCM2/MIS18A/CHAF1B/H4C3/H2BC9/CENPN/H2AX/CENPO/CDT1/KNTC1/CENPH/H4C1/RAD51/CENPW/CDC45/OIP5/ASF1B/CENPK/H3C12/HJURP/CENPI/CENPP/H1-5/HMGB2/DMC1/CENPE/DLGAP5/CENPA/CENPF	43
GO:0006275	regulation of DNA replication	32/663	117/20870	2.35329e-21	1.37707e-19	1.21587e-19	SMC3/CACYBP/METTL4/ZRANB3/TIPIN/PCNA/DONSON/CDC6/GMNN/CDC7/GLI1/RFC2/TIMELESS/ATAD5/BRCA2/DNA2/RFC4/RFC5/E2F7/DBF4B/CDT1/RFC3/DBF4/CHTF18/FBXO5/TICRR/DSCC1/BLM/ESCO2/E2F8/CDK1/CCNA2	32
GO:1902099	regulation of metaphase/anaphase transition of cell cycle	25/663	64/20870	2.84631e-21	1.63826e-19	1.44649e-19	BUB3/RAD21/GEN1/SPDL1/CDC6/XRCC3/ZWILCH/CDT1/TRIP13/KNTC1/FBXO5/MAD2L1/BUB1B/ZWINT/TTK/CENPE/CCNB1/BUB1/UBE2C/NDC80/ESPL1/DLGAP5/AURKB/CENPF/PLK1	25
GO:0032508	DNA duplex unwinding	28/663	87/20870	5.55789e-21	3.14738e-19	2.77895e-19	HMGA1/RPA1/DDX11/MCM6/RFC2/MCM3/MCM2/MCM7/DNA2/RFC4/MCM5/RFC5/FANCM/MCM4/MCM8/RAD54B/RFC3/BRIP1/RECQL4/CHTF18/RAD51/DSCC1/POLQ/RAD54L/ERCC6L/BLM/TOP2A/PIF1	28
GO:0051383	kinetochore organization	17/663	24/20870	7.8667e-21	4.38412e-19	3.87091e-19	CENPC/CENPX/CENPS/CENPN/CDT1/SMC4/KNTC1/CENPH/SMC2/CENPW/CENPK/CENPE/NDC80/DLGAP5/CENPA/NUF2/CENPF	17
GO:0061982	meiosis I cell cycle process	36/663	160/20870	9.7019e-21	5.3224e-19	4.69936e-19	CCNE2/CENPC/CENPX/RAD21/CENPS/NDC1/CDC25B/RAD51C/CDC25A/MYBL1/RMI1/BRCA2/FANCM/RAD54B/PSMC3IP/TRIP13/BRIP1/FBXO5/CKS2/RAD51/EME1/RAD51AP1/RAD54L/TEX19/AURKA/MND1/PTTG1/FANCD2/SGO2/DMC1/SGO1/TOP2A/CCNB2/ESPL1/CDC25C/PLK1	36
GO:0045839	negative regulation of mitotic nuclear division	22/663	48/20870	9.9117e-21	5.35384e-19	4.72712e-19	BUB3/RAD21/GEN1/SPDL1/XRCC3/ZWILCH/MTBP/CHEK1/CDT1/TRIP13/KNTC1/FBXO5/MAD2L1/BUB1B/ZWINT/TTK/CCNB1/BUB1/NDC80/AURKB/CENPF/PLK1	22
GO:0033046	negative regulation of sister chromatid segregation	21/663	43/20870	1.39389e-20	7.19699e-19	6.35451e-19	BUB3/RAD21/GEN1/SPDL1/XRCC3/ZWILCH/CDT1/TRIP13/KNTC1/FBXO5/MAD2L1/PTTG1/BUB1B/ZWINT/TTK/CCNB1/BUB1/NDC80/AURKB/CENPF/PLK1	21
GO:0033048	negative regulation of mitotic sister chromatid segregation	21/663	43/20870	1.39389e-20	7.19699e-19	6.35451e-19	BUB3/RAD21/GEN1/SPDL1/XRCC3/ZWILCH/CDT1/TRIP13/KNTC1/FBXO5/MAD2L1/PTTG1/BUB1B/ZWINT/TTK/CCNB1/BUB1/NDC80/AURKB/CENPF/PLK1	21
GO:2000816	negative regulation of mitotic sister chromatid separation	21/663	43/20870	1.39389e-20	7.19699e-19	6.35451e-19	BUB3/RAD21/GEN1/SPDL1/XRCC3/ZWILCH/CDT1/TRIP13/KNTC1/FBXO5/MAD2L1/PTTG1/BUB1B/ZWINT/TTK/CCNB1/BUB1/NDC80/AURKB/CENPF/PLK1	21
GO:0051985	negative regulation of chromosome segregation	21/663	45/20870	4.71035e-20	2.36258e-18	2.08601e-18	BUB3/RAD21/GEN1/SPDL1/XRCC3/ZWILCH/CDT1/TRIP13/KNTC1/FBXO5/MAD2L1/PTTG1/BUB1B/ZWINT/TTK/CCNB1/BUB1/NDC80/AURKB/CENPF/PLK1	21
GO:1905819	negative regulation of chromosome separation	21/663	45/20870	4.71035e-20	2.36258e-18	2.08601e-18	BUB3/RAD21/GEN1/SPDL1/XRCC3/ZWILCH/CDT1/TRIP13/KNTC1/FBXO5/MAD2L1/PTTG1/BUB1B/ZWINT/TTK/CCNB1/BUB1/NDC80/AURKB/CENPF/PLK1	21
GO:0031297	replication fork processing	20/663	40/20870	6.28931e-20	3.06691e-18	2.7079e-18	CENPX/ALYREF/ZRANB3/DDX11/RFWD3/CENPS/PCNA/PRIMPOL/GEN1/MMS22L/FAM111A/BRCA2/DNA2/TONSL/FANCM/TRAIP/ZGRF1/RAD51/EME1/BLM	20
GO:0045841	negative regulation of mitotic metaphase/anaphase transition	20/663	40/20870	6.28931e-20	3.06691e-18	2.7079e-18	BUB3/RAD21/GEN1/SPDL1/XRCC3/ZWILCH/CDT1/TRIP13/KNTC1/FBXO5/MAD2L1/BUB1B/ZWINT/TTK/CCNB1/BUB1/NDC80/AURKB/CENPF/PLK1	20
GO:0033047	regulation of mitotic sister chromatid segregation	21/663	46/20870	8.4124e-20	4.04602e-18	3.57239e-18	BUB3/RAD21/GEN1/SPDL1/XRCC3/ZWILCH/CDT1/TRIP13/KNTC1/FBXO5/MAD2L1/PTTG1/BUB1B/ZWINT/TTK/CCNB1/BUB1/NDC80/AURKB/CENPF/PLK1	21
GO:0007127	meiosis I	34/663	152/20870	1.42982e-19	6.78392e-18	5.98979e-18	CCNE2/CENPC/CENPX/RAD21/CENPS/NDC1/CDC25B/RAD51C/MYBL1/RMI1/BRCA2/FANCM/RAD54B/PSMC3IP/TRIP13/BRIP1/FBXO5/CKS2/RAD51/EME1/RAD51AP1/RAD54L/TEX19/AURKA/MND1/PTTG1/FANCD2/SGO2/DMC1/SGO1/TOP2A/CCNB2/ESPL1/PLK1	34
GO:0010389	regulation of G2/M transition of mitotic cell cycle	29/663	106/20870	1.7727e-19	8.29859e-18	7.32715e-18	HMGA2/PKIA/RAD21/CDC25B/RAD51C/TOPBP1/RNASEH2B/DONSON/CDC25A/CDK2/DTL/CDC6/CDC7/ORC1/CHEK1/DBF4B/CLSPN/FBXO5/BRCA1/TICRR/AURKA/BLM/CCNB1/CDK1/KIF14/AURKB/CENPF/CDC25C/PLK1	29
GO:1902749	regulation of cell cycle G2/M phase transition	30/663	115/20870	1.86302e-19	8.60666e-18	7.59916e-18	HMGA2/PKIA/RAD21/CDC25B/RAD51C/TOPBP1/RNASEH2B/DONSON/CDC25A/CDK2/DTL/CDC6/CDC7/ORC1/CHEK1/ATAD5/DBF4B/CLSPN/FBXO5/BRCA1/TICRR/AURKA/BLM/CCNB1/CDK1/KIF14/AURKB/CENPF/CDC25C/PLK1	30
GO:1902100	negative regulation of metaphase/anaphase transition of cell cycle	20/663	42/20870	2.20859e-19	1.00706e-17	8.89171e-18	BUB3/RAD21/GEN1/SPDL1/XRCC3/ZWILCH/CDT1/TRIP13/KNTC1/FBXO5/MAD2L1/BUB1B/ZWINT/TTK/CCNB1/BUB1/NDC80/AURKB/CENPF/PLK1	20
GO:0051052	regulation of DNA metabolic process	53/663	391/20870	3.52582e-19	1.58707e-17	1.40129e-17	TRIM28/HNRNPA2B1/PARP1/DCP2/H1-0/HNRNPD/TFDP1/FUS/HMGA2/XRCC1/ACD/ALYREF/ZRANB3/H1-10/DDX11/RPA2/WRAP53/MSH2/USP1/PCNA/FIGNL1/RMI2/PRIM2/DEK/NSD2/RFC2/KPNA2/SLF1/HMGB1/TIMELESS/CHEK1/MIS18A/RFC4/RFC5/AUNIP/H2AX/CDT1/RFC3/FANCB/CHTF18/RAD51/PARPBP/BRCA1/TICRR/DSCC1/POLQ/RAD51AP1/BLM/H1-5/FOXM1/NEK2/AURKB/PIF1	53
GO:0051784	negative regulation of nuclear division	22/663	56/20870	6.10791e-19	2.71454e-17	2.39678e-17	BUB3/RAD21/GEN1/SPDL1/XRCC3/ZWILCH/MTBP/CHEK1/CDT1/TRIP13/KNTC1/FBXO5/MAD2L1/BUB1B/ZWINT/TTK/CCNB1/BUB1/NDC80/AURKB/CENPF/PLK1	22
GO:0031570	DNA integrity checkpoint signaling	33/663	152/20870	1.30874e-18	5.74373e-17	5.07137e-17	HMGA2/TIPIN/RPA2/RFWD3/MSH2/TOPBP1/RNASEH2B/DONSON/CDK2/MDC1/DTL/CDC6/RHNO1/ORC1/TIMELESS/CHEK1/DNA2/WDR76/E2F1/H2AX/RAD9B/CDT1/CLSPN/BRIP1/BRCA1/TICRR/CDC45/EME1/BLM/FANCD2/CDK1/GTSE1/PLK1	33
GO:0006270	DNA replication initiation	18/663	35/20870	2.37255e-18	1.0284e-16	9.08013e-17	CCNE2/TOPBP1/POLA1/MCM6/CDC6/ORC1/MCM3/GINS3/MCM2/MCM7/MCM5/MCM4/ORC6/POLA2/MCM10/CDT1/TICRR/CDC45	18
GO:0051225	spindle assembly	32/663	145/20870	2.61122e-18	1.11805e-16	9.8717e-17	SMC3/CCSAP/TUBGCP3/RCC1/HAUS4/TUBB/MZT1/CEP192/HAUS5/HAUS7/HAUS1/HAUS8/FBXO5/KIF23/GPSM2/RACGAP1/AURKA/MYBL2/INCENP/TPX2/PRC1/KIFC1/ASPM/KIF11/SPAG5/CCNB2/KIF15/CDC20/NEK2/KIF4A/AURKB/PLK1	32
GO:0006271	DNA strand elongation involved in DNA replication	13/663	15/20870	2.96329e-18	1.25351e-16	1.10677e-16	POLE3/PCNA/POLA1/POLD3/POLE/MCM3/LIG1/MCM7/DNA2/RFC4/MCM4/GINS1/RFC3	13
GO:0045132	meiotic chromosome segregation	28/663	108/20870	3.61434e-18	1.51071e-16	1.33386e-16	CCNE2/CENPC/CENPX/RAD21/CENPS/NDC1/RAD51C/RMI1/NCAPH2/FANCM/PSMC3IP/SMC4/TRIP13/BRIP1/SMC2/EME1/PTTG1/FANCD2/SGO2/BUB1B/DMC1/SGO1/TTK/TOP2A/BUB1/ESPL1/NUF2/PLK1	28
GO:0022616	DNA strand elongation	15/663	22/20870	4.02485e-18	1.6625e-16	1.46789e-16	POLE3/DCLRE1B/PCNA/POLA1/POLD3/POLE/MCM3/LIG1/MCM7/DNA2/RFC4/MCM4/GINS1/RFC3/TERT	15
GO:0030261	chromosome condensation	20/663	48/20870	6.01644e-18	2.45625e-16	2.16872e-16	H1-0/HMGA2/H1-10/NCAPH2/NCAPD3/KMT5A/NCAPD2/SMC4/NCAPG2/SMC2/NUSAP1/CDCA5/H1-5/INCENP/NCAPG/TOP2A/CCNB1/CDK1/NCAPH/PLK1	20
GO:0007094	mitotic spindle assembly checkpoint signaling	18/663	38/20870	1.60593e-17	6.33528e-16	5.59367e-16	BUB3/GEN1/SPDL1/XRCC3/ZWILCH/CDT1/TRIP13/KNTC1/MAD2L1/BUB1B/ZWINT/TTK/CCNB1/BUB1/NDC80/AURKB/CENPF/PLK1	18
GO:0071173	spindle assembly checkpoint signaling	18/663	38/20870	1.60593e-17	6.33528e-16	5.59367e-16	BUB3/GEN1/SPDL1/XRCC3/ZWILCH/CDT1/TRIP13/KNTC1/MAD2L1/BUB1B/ZWINT/TTK/CCNB1/BUB1/NDC80/AURKB/CENPF/PLK1	18
GO:0071174	mitotic spindle checkpoint signaling	18/663	38/20870	1.60593e-17	6.33528e-16	5.59367e-16	BUB3/GEN1/SPDL1/XRCC3/ZWILCH/CDT1/TRIP13/KNTC1/MAD2L1/BUB1B/ZWINT/TTK/CCNB1/BUB1/NDC80/AURKB/CENPF/PLK1	18
GO:0031577	spindle checkpoint signaling	18/663	39/20870	2.89511e-17	1.12941e-15	9.97203e-16	BUB3/GEN1/SPDL1/XRCC3/ZWILCH/CDT1/TRIP13/KNTC1/MAD2L1/BUB1B/ZWINT/TTK/CCNB1/BUB1/NDC80/AURKB/CENPF/PLK1	18
GO:0036297	interstrand cross-link repair	18/663	40/20870	5.10971e-17	1.97145e-15	1.74067e-15	FANCL/FAAP24/FANCE/DCLRE1C/DCLRE1A/RFWD3/DCLRE1B/XRCC3/FANCM/MCM8/FANCG/NEIL3/HROB/FANCB/FANCA/RAD51/RAD51AP1/FANCD2	18
GO:0071897	DNA biosynthetic process	34/663	190/20870	2.12942e-16	8.12653e-15	7.17523e-15	HNRNPA2B1/DCP2/POLE3/HNRNPD/TFDP1/ACD/RPA1/WRAP53/PCNA/PRIMPOL/POLA1/POLD3/DTL/POLD1/POLE/RFC2/LIN9/TYMS/LIG1/RFC4/RFC5/RFC3/HROB/CHTF18/TERT/POLE2/DSCC1/POLQ/PCLAF/TK1/NEK2/AURKB/PIF1/CENPF	34
GO:0051303	establishment of chromosome localization	24/663	89/20870	3.43705e-16	1.29758e-14	1.14568e-14	NUP62/CENPC/SPDL1/CENPQ/NDE1/CDT1/KIF18A/KIF22/CDCA5/INCENP/PSRC1/CENPE/CCNB1/FAM83D/KIFC1/SPAG5/CDCA8/KIF14/NDC80/DLGAP5/AURKB/NUF2/CENPF/KIF2C	24
GO:0071459	protein localization to chromosome, centromeric region	15/663	27/20870	3.53924e-16	1.32194e-14	1.16719e-14	BUB3/SPDL1/CENPQ/ZWILCH/MTBP/CDT1/KNTC1/HASPIN/BUB1B/TTK/CDK1/KNL1/NDC80/AURKB/CENPA	15
GO:0051310	metaphase plate congression	22/663	73/20870	4.40161e-16	1.62674e-14	1.43632e-14	NUP62/CENPC/SPDL1/CENPQ/CDT1/KIF18A/KIF22/CDCA5/INCENP/PSRC1/CENPE/CCNB1/FAM83D/KIFC1/SPAG5/CDCA8/KIF14/NDC80/AURKB/NUF2/CENPF/KIF2C	22
GO:0032200	telomere organization	32/663	172/20870	5.12556e-16	1.87457e-14	1.65513e-14	HNRNPA2B1/PARP1/DCP2/CCNE2/TPRKB/HNRNPD/XRCC1/ACD/RPA1/DCLRE1C/DCLRE1A/RPA2/DCLRE1B/WRAP53/RAD51C/PCNA/RPA3/XRCC3/FEN1/BRCA2/DNA2/H4C3/RECQL4/H4C1/RAD51/TERT/EXO1/H3C12/BLM/NEK2/AURKB/PIF1	32
GO:0050000	chromosome localization	24/663	91/20870	5.99679e-16	2.17059e-14	1.9165e-14	NUP62/CENPC/SPDL1/CENPQ/NDE1/CDT1/KIF18A/KIF22/CDCA5/INCENP/PSRC1/CENPE/CCNB1/FAM83D/KIFC1/SPAG5/CDCA8/KIF14/NDC80/DLGAP5/AURKB/NUF2/CENPF/KIF2C	24
GO:0007062	sister chromatid cohesion	20/663	59/20870	7.23973e-16	2.59374e-14	2.29012e-14	PDS5B/SMC3/MCMBP/DDX11/RAD21/RAD51C/SLF1/FEN1/HASPIN/KIF22/DSCC1/CDCA5/ESCO2/SGO2/BUB1B/SGO1/BUB1/CDC20/ESPL1/PLK1	20
GO:0000723	telomere maintenance	29/663	144/20870	1.36903e-15	4.85522e-14	4.28686e-14	HNRNPA2B1/PARP1/DCP2/CCNE2/TPRKB/HNRNPD/XRCC1/ACD/RPA1/DCLRE1C/DCLRE1A/RPA2/DCLRE1B/WRAP53/RAD51C/PCNA/RPA3/XRCC3/FEN1/BRCA2/DNA2/RECQL4/RAD51/TERT/EXO1/BLM/NEK2/AURKB/PIF1	29
GO:0051298	centrosome duplication	22/663	80/20870	3.77419e-15	1.32512e-13	1.17e-13	NUP62/CEP72/CEP295/RTTN/CNTROB/CEP192/CEP135/CKAP5/CDK2/GEN1/CENPJ/XRCC3/SASS6/CEP152/BRCA2/NDE1/BRCA1/STIL/PLK4/WDR62/CCNF/NDC80	22
GO:0034501	protein localization to kinetochore	13/663	21/20870	4.81555e-15	1.65759e-13	1.46355e-13	BUB3/SPDL1/CENPQ/ZWILCH/MTBP/CDT1/KNTC1/HASPIN/TTK/CDK1/KNL1/NDC80/AURKB	13
GO:1903083	protein localization to condensed chromosome	13/663	21/20870	4.81555e-15	1.65759e-13	1.46355e-13	BUB3/SPDL1/CENPQ/ZWILCH/MTBP/CDT1/KNTC1/HASPIN/TTK/CDK1/KNL1/NDC80/AURKB	13
GO:0006284	base-excision repair	17/663	43/20870	5.44779e-15	1.85701e-13	1.63963e-13	MUTYH/HMGA2/XRCC1/RPA1/UNG/RPA2/PARP2/PCNA/RPA3/POLD1/POLE/HMGB1/LIG1/FEN1/DNA2/NEIL3/POLQ	17
GO:0008608	attachment of spindle microtubules to kinetochore	16/663	37/20870	6.2344e-15	2.10471e-13	1.85833e-13	CENPC/BUB3/ECT2/CDT1/KNSTRN/RACGAP1/SGO1/CENPE/CCNB1/SPAG5/NEK2/KNL1/NDC80/AURKB/NUF2/KIF2C	16
GO:0006325	chromatin organization	50/663	445/20870	8.62515e-15	2.88408e-13	2.54647e-13	TRIM28/CBX2/HMGA1/H1-0/RBBP7/POLE3/ACTL6A/HMGA2/LIN54/METTL4/H1-10/DDX11/SSRP1/HMGN2/ITGB3BP/NASP/SUV39H2/RCCD1/HAT1/ANP32E/DEK/DNAJC9/DNMT1/CHAF1A/HMGB1/HELLS/MYB/RBL1/MCM2/MIS18A/CHAF1B/SUV39H1/EZH2/H4C3/PHF19/SOX2/HIRIP3/ATAD2/H2BC9/H2AX/H4C1/CENPW/OIP5/ASF1B/H3C12/HJURP/CENPP/H1-5/HMGB2/MKI67	50
GO:1902969	mitotic DNA replication	11/663	14/20870	1.02343e-14	3.38987e-13	2.99305e-13	POLA1/MCM6/MCM3/GINS3/LIG1/MCM2/BRCA2/MCM4/GINS1/RAD51/CDC45	11
GO:0006282	regulation of DNA repair	27/663	133/20870	1.0689e-14	3.50738e-13	3.09681e-13	TRIM28/PARP1/FUS/HMGA2/XRCC1/DDX11/RPA2/WRAP53/USP1/PCNA/FIGNL1/RMI2/DEK/NSD2/SLF1/HMGB1/TIMELESS/CHEK1/AUNIP/H2AX/FANCB/RAD51/PARPBP/BRCA1/POLQ/RAD51AP1/FOXM1	27
GO:0051382	kinetochore assembly	12/663	19/20870	3.93798e-14	1.28021e-12	1.13035e-12	CENPC/CENPX/CENPS/CENPN/KNTC1/CENPH/CENPW/CENPK/CENPE/DLGAP5/CENPA/CENPF	12
GO:0000727	double-strand break repair via break-induced replication	10/663	12/20870	6.10517e-14	1.96654e-12	1.73633e-12	MCM6/CDC7/MCM3/MCM2/MCM7/MCM5/MCM4/GINS2/GINS4/CDC45	10
GO:0000077	DNA damage checkpoint signaling	27/663	144/20870	8.29189e-14	2.64662e-12	2.33681e-12	HMGA2/TIPIN/RPA2/RFWD3/MSH2/TOPBP1/RNASEH2B/DONSON/CDK2/MDC1/DTL/RHNO1/CHEK1/WDR76/E2F1/H2AX/RAD9B/CLSPN/BRIP1/BRCA1/TICRR/EME1/BLM/FANCD2/CDK1/GTSE1/PLK1	27
GO:0007131	reciprocal meiotic recombination	19/663	68/20870	2.091e-13	6.55492e-12	5.7876e-12	CENPX/RAD21/CENPS/RAD51C/RMI1/FANCM/RAD54B/PSMC3IP/TRIP13/BRIP1/RAD51/EME1/RAD51AP1/RAD54L/TEX19/MND1/FANCD2/DMC1/TOP2A	19
GO:0140527	reciprocal homologous recombination	19/663	68/20870	2.091e-13	6.55492e-12	5.7876e-12	CENPX/RAD21/CENPS/RAD51C/RMI1/FANCM/RAD54B/PSMC3IP/TRIP13/BRIP1/RAD51/EME1/RAD51AP1/RAD54L/TEX19/MND1/FANCD2/DMC1/TOP2A	19
GO:0044774	mitotic DNA integrity checkpoint signaling	23/663	106/20870	2.28119e-13	7.08784e-12	6.25813e-12	HMGA2/TIPIN/RPA2/RFWD3/MSH2/TOPBP1/DONSON/CDK2/MDC1/DTL/CDC6/ORC1/CHEK1/RAD9B/CLSPN/BRCA1/TICRR/EME1/BLM/FANCD2/CDK1/GTSE1/PLK1	23
GO:0007076	mitotic chromosome condensation	11/663	17/20870	3.18923e-13	9.82228e-12	8.67248e-12	NCAPH2/NCAPD3/KMT5A/NCAPD2/SMC4/SMC2/NUSAP1/CDCA5/NCAPG/NCAPH/PLK1	11
GO:0035825	homologous recombination	19/663	70/20870	3.73199e-13	1.13939e-11	1.00602e-11	CENPX/RAD21/CENPS/RAD51C/RMI1/FANCM/RAD54B/PSMC3IP/TRIP13/BRIP1/RAD51/EME1/RAD51AP1/RAD54L/TEX19/MND1/FANCD2/DMC1/TOP2A	19
GO:0042770	signal transduction in response to DNA damage	31/663	203/20870	3.98576e-13	1.20638e-11	1.06516e-11	HMGA2/TIPIN/RPA2/RFWD3/MSH2/TOPBP1/RNASEH2B/DONSON/CDK2/MDC1/DTL/RHNO1/KMT5A/CHEK1/BRCA2/WDR76/E2F7/E2F1/H2AX/RAD9B/CLSPN/BRIP1/BRCA1/TICRR/EME1/BLM/FANCD2/FOXM1/CDK1/GTSE1/PLK1	31
GO:2001020	regulation of response to DNA damage stimulus	34/663	244/20870	4.35601e-13	1.30717e-11	1.15416e-11	TRIM28/PARP1/NSMCE4A/FUS/HMGA2/XRCC1/DDX11/RPA2/RFWD3/WRAP53/USP1/RNASEH2B/PCNA/FIGNL1/RMI2/DEK/NSD2/SLF1/HMGB1/TIMELESS/KMT5A/CHEK1/WDR76/AUNIP/H2AX/FANCB/FBXO5/RAD51/PARPBP/BRCA1/DDIAS/POLQ/RAD51AP1/FOXM1	34
GO:0000910	cytokinesis	29/663	180/20870	5.73058e-13	1.70509e-11	1.50549e-11	NUP62/CNTROB/CDC25B/MYO19/CDC6/BRCA2/E2F7/CKAP2/ECT2/STMN1/KIF20B/KIF23/NUSAP1/PLK4/RACGAP1/AURKA/INCENP/E2F8/CIT/PRC1/ANLN/CEP55/KIF14/KIF4A/ESPL1/AURKB/CENPA/KIF20A/PLK1	29
GO:0000076	DNA replication checkpoint signaling	11/663	18/20870	7.96614e-13	2.35035e-11	2.07521e-11	TIPIN/TOPBP1/CDC6/ORC1/TIMELESS/DNA2/RAD9B/CDT1/CLSPN/TICRR/CDC45	11
GO:0007080	mitotic metaphase plate congression	17/663	56/20870	8.62213e-13	2.52269e-11	2.22738e-11	NUP62/CENPC/SPDL1/CDT1/KIF18A/KIF22/CDCA5/PSRC1/CENPE/CCNB1/KIFC1/CDCA8/KIF14/NDC80/AURKB/NUF2/KIF2C	17
GO:1901989	positive regulation of cell cycle phase transition	25/663	135/20870	9.30029e-13	2.69862e-11	2.38272e-11	TFDP1/CYP1A1/PAGR1/CDC25B/RAD51C/CDC25A/DTL/CDC6/CDC7/GLI1/MTBP/ATAD5/EZH2/DBF4B/CDT1/FBXO5/TERT/CDCA5/CCNB1/FAM83D/CDK1/UBE2C/ESPL1/DLGAP5/CDC25C	25
GO:0070192	chromosome organization involved in meiotic cell cycle	20/663	83/20870	1.03724e-12	2.98504e-11	2.63561e-11	CCNE2/RAD21/NDC1/RAD51C/NCAPH2/NCAPD3/NCAPD2/PSMC3IP/SMC4/TRIP13/BRIP1/SMC2/RAD51/FANCD2/INCENP/SGO2/BUB1B/DMC1/SGO1/BUB1	20
GO:0007099	centriole replication	15/663	44/20870	2.83403e-12	8.08966e-11	7.14268e-11	NUP62/CEP72/CEP295/RTTN/CNTROB/CEP192/CEP135/CDK2/CENPJ/SASS6/CEP152/BRCA1/STIL/PLK4/WDR62	15
GO:2000779	regulation of double-strand break repair	20/663	88/20870	3.3593e-12	9.5117e-11	8.39825e-11	PARP1/FUS/HMGA2/DDX11/RPA2/WRAP53/FIGNL1/RMI2/DEK/NSD2/SLF1/TIMELESS/CHEK1/AUNIP/FANCB/RAD51/PARPBP/POLQ/RAD51AP1/FOXM1	20
GO:0000018	regulation of DNA recombination	22/663	109/20870	3.57673e-12	1.00463e-10	8.8703e-11	PARP1/H1-0/FUS/ALYREF/ZRANB3/H1-10/RPA2/WRAP53/MSH2/FIGNL1/RMI2/NSD2/KPNA2/TIMELESS/CHEK1/FANCB/RAD51/PARPBP/POLQ/RAD51AP1/BLM/H1-5	22
GO:0000281	mitotic cytokinesis	18/663	72/20870	7.22001e-12	2.01186e-10	1.77635e-10	NUP62/CNTROB/CKAP2/ECT2/STMN1/KIF20B/KIF23/NUSAP1/RACGAP1/INCENP/CIT/ANLN/CEP55/KIF4A/ESPL1/CENPA/KIF20A/PLK1	18
GO:0044773	mitotic DNA damage checkpoint signaling	21/663	102/20870	7.41276e-12	2.04931e-10	1.80941e-10	HMGA2/TIPIN/RPA2/RFWD3/MSH2/TOPBP1/DONSON/CDK2/MDC1/DTL/CHEK1/RAD9B/CLSPN/BRCA1/TICRR/EME1/BLM/FANCD2/CDK1/GTSE1/PLK1	21
GO:0006333	chromatin assembly or disassembly	29/663	199/20870	7.5792e-12	2.07895e-10	1.83559e-10	HMGA1/H1-0/LIN54/H1-10/ITGB3BP/NASP/SUV39H2/HAT1/DNAJC9/CHAF1A/HMGB1/HELLS/MCM2/MIS18A/CHAF1B/SUV39H1/H4C3/HIRIP3/H2BC9/H2AX/H4C1/CENPW/OIP5/ASF1B/H3C12/HJURP/CENPP/H1-5/HMGB2	29
GO:0098534	centriole assembly	15/663	48/20870	1.19767e-11	3.2597e-10	2.87812e-10	NUP62/CEP72/CEP295/RTTN/CNTROB/CEP192/CEP135/CDK2/CENPJ/SASS6/CEP152/BRCA1/STIL/PLK4/WDR62	15
GO:0032465	regulation of cytokinesis	20/663	97/20870	2.27703e-11	6.14972e-10	5.42983e-10	NUP62/CDC25B/MYO19/CDC6/BRCA2/E2F7/ECT2/KIF20B/KIF23/PLK4/RACGAP1/AURKA/INCENP/E2F8/CIT/PRC1/KIF14/AURKB/KIF20A/PLK1	20
GO:0051054	positive regulation of DNA metabolic process	30/663	223/20870	2.59718e-11	6.96084e-10	6.146e-10	TRIM28/HNRNPA2B1/PARP1/HNRNPD/FUS/XRCC1/ACD/DDX11/WRAP53/MSH2/PCNA/PRIM2/NSD2/RFC2/SLF1/HMGB1/TIMELESS/RFC4/RFC5/H2AX/RFC3/FANCB/CHTF18/RAD51/BRCA1/DSCC1/RAD51AP1/FOXM1/NEK2/AURKB	30
GO:1901992	positive regulation of mitotic cell cycle phase transition	20/663	99/20870	3.37814e-11	8.98533e-10	7.9335e-10	TFDP1/CYP1A1/CDC25B/RAD51C/CDC25A/DTL/CDC6/CDC7/MTBP/DBF4B/CDT1/FBXO5/TERT/CDCA5/CCNB1/CDK1/UBE2C/ESPL1/DLGAP5/CDC25C	20
GO:0031497	chromatin assembly	26/663	171/20870	3.50243e-11	9.24589e-10	8.16356e-10	H1-0/LIN54/H1-10/ITGB3BP/NASP/HAT1/DNAJC9/CHAF1A/HMGB1/HELLS/MCM2/MIS18A/CHAF1B/SUV39H1/H4C3/H2BC9/H2AX/H4C1/CENPW/OIP5/ASF1B/H3C12/HJURP/CENPP/H1-5/HMGB2	26
GO:0044843	cell cycle G1/S phase transition	32/663	255/20870	3.63127e-11	9.51446e-10	8.40069e-10	CCNE2/SKP2/RCC1/EIF4EBP1/RBBP8/TFDP1/CYP1A1/RPA2/RFWD3/PAGR1/WEE1/NASP/CDC25A/CDK2/CDC6/CDC7/POLE/GLI1/MTBP/RBL1/E2F7/E2F1/EZH2/CDKN2C/CDKN3/DBF4/TERT/IQGAP3/FAM83D/CCNA2/KIF14/GTSE1	32
GO:0031055	chromatin remodeling at centromere	8/663	10/20870	4.23381e-11	1.1011e-09	9.72209e-10	ITGB3BP/NASP/HELLS/MIS18A/CENPW/OIP5/HJURP/CENPP	8
GO:0010639	negative regulation of organelle organization	39/663	381/20870	1.40891e-10	3.63728e-09	3.21149e-09	PARP1/DCP2/XRCC1/ACD/BUB3/RAD21/ADD2/CORO1A/GEN1/SPDL1/XRCC3/CORO2B/ZWILCH/MTBP/CHEK1/MCM2/CKAP2/CDT1/TRIP13/KNTC1/STMN1/FBXO5/BRCA1/MAD2L1/CCNF/PTTG1/BUB1B/TPX2/ZWINT/TTK/TOP2A/CCNB1/BUB1/NDC80/ESPL1/AURKB/PIF1/CENPF/PLK1	39
GO:0045931	positive regulation of mitotic cell cycle	22/663	134/20870	2.50237e-10	6.41301e-09	5.6623e-09	EIF4EBP1/TFDP1/CYP1A1/CDC25B/RAD51C/CDC25A/DTL/CDC6/CDC7/MTBP/BRCA2/DBF4B/CDT1/FBXO5/TERT/CDCA5/CCNB1/CDK1/UBE2C/ESPL1/DLGAP5/CDC25C	22
GO:0006268	DNA unwinding involved in DNA replication	9/663	16/20870	2.92731e-10	7.3941e-09	6.52854e-09	HMGA1/RPA1/MCM6/MCM2/MCM7/MCM4/RECQL4/RAD51/BLM	9
GO:0051299	centrosome separation	9/663	16/20870	2.92731e-10	7.3941e-09	6.52854e-09	NUP62/CEP85/CNTROB/RANBP1/CHEK1/NDE1/AURKA/KIF11/NEK2	9
GO:0034728	nucleosome organization	26/663	188/20870	2.99739e-10	7.51703e-09	6.63708e-09	HMGA1/H1-0/POLE3/LIN54/H1-10/ITGB3BP/NASP/HAT1/ANP32E/DNAJC9/CHAF1A/MCM2/MIS18A/CHAF1B/H4C3/H2BC9/H2AX/H4C1/CENPW/OIP5/ASF1B/H3C12/HJURP/CENPP/H1-5/HMGB2	26
GO:0090307	mitotic spindle assembly	17/663	80/20870	4.38732e-10	1.09247e-08	9.64587e-09	SMC3/CCSAP/MZT1/CEP192/KIF23/RACGAP1/MYBL2/TPX2/PRC1/KIFC1/KIF11/KIF15/CDC20/NEK2/KIF4A/AURKB/PLK1	17
GO:0061640	cytoskeleton-dependent cytokinesis	19/663	102/20870	4.55184e-10	1.12546e-08	9.93711e-09	NUP62/CNTROB/CKAP2/ECT2/STMN1/KIF20B/KIF23/NUSAP1/RACGAP1/INCENP/CIT/ANLN/CEP55/KIF4A/ESPL1/AURKB/CENPA/KIF20A/PLK1	19
GO:0000082	G1/S transition of mitotic cell cycle	28/663	222/20870	5.46251e-10	1.34118e-08	1.18418e-08	CCNE2/SKP2/RCC1/EIF4EBP1/RBBP8/TFDP1/CYP1A1/RPA2/RFWD3/WEE1/NASP/CDC25A/CDK2/CDC6/CDC7/POLE/MTBP/RBL1/E2F7/E2F1/EZH2/CDKN2C/CDKN3/DBF4/TERT/IQGAP3/KIF14/GTSE1	28
GO:0010212	response to ionizing radiation	23/663	155/20870	7.8022e-10	1.90233e-08	1.67964e-08	PARP1/TMEM109/HMGA2/DCLRE1C/RFWD3/MSH2/TOPBP1/FIGNL1/RHNO1/BRCA2/ECT2/RRM1/XRCC2/RAD54B/H2AX/RAD9B/RAD51/BRCA1/TICRR/RAD51AP1/RAD54L/BLM/FANCD2	23
GO:1902751	positive regulation of cell cycle G2/M phase transition	11/663	31/20870	1.45367e-09	3.51989e-08	3.10785e-08	CDC25B/RAD51C/CDC25A/DTL/CDC7/ATAD5/DBF4B/FBXO5/CCNB1/CDK1/CDC25C	11
GO:0006334	nucleosome assembly	22/663	147/20870	1.5445e-09	3.71422e-08	3.27943e-08	H1-0/H1-10/ITGB3BP/NASP/HAT1/DNAJC9/CHAF1A/MCM2/MIS18A/CHAF1B/H4C3/H2BC9/H2AX/H4C1/CENPW/OIP5/ASF1B/H3C12/HJURP/CENPP/H1-5/HMGB2	22
GO:0006298	mismatch repair	12/663	39/20870	1.70562e-09	4.04623e-08	3.57258e-08	MUTYH/RPA1/RPA2/MSH2/PCNA/POLD3/RPA3/HMGB1/LIG1/TP73/RNASEH2A/EXO1	12
GO:0016572	histone phosphorylation	12/663	39/20870	1.70562e-09	4.04623e-08	3.57258e-08	HMGA2/CDK2/CHEK1/VRK1/HASPIN/AURKA/RPS6KA5/INCENP/CCNB1/CDK1/CCNA2/AURKB	12
GO:0051302	regulation of cell division	25/663	191/20870	2.11986e-09	4.99518e-08	4.41044e-08	NUP62/CDC25B/MYO19/CDC6/RBL1/BRCA2/E2F7/ECT2/ORC6/KIF20B/KIF23/PLK4/RACGAP1/AURKA/BLM/INCENP/E2F8/CIT/PRC1/ASPM/KIF14/KIF18B/AURKB/KIF20A/PLK1	25
GO:0010569	regulation of double-strand break repair via homologous recombination	13/663	49/20870	2.73651e-09	6.40525e-08	5.65545e-08	PARP1/FUS/RPA2/WRAP53/FIGNL1/RMI2/TIMELESS/CHEK1/FANCB/RAD51/PARPBP/POLQ/RAD51AP1	13
GO:0045740	positive regulation of DNA replication	12/663	42/20870	4.4194e-09	1.02758e-07	9.07294e-08	CACYBP/PCNA/CDC7/GLI1/ATAD5/DNA2/E2F7/DBF4B/CDT1/DBF4/E2F8/CDK1	12
GO:0010972	negative regulation of G2/M transition of mitotic cell cycle	15/663	71/20870	5.08973e-09	1.17566e-07	1.03804e-07	HMGA2/RAD21/TOPBP1/DONSON/DTL/CDC6/ORC1/CHEK1/CLSPN/BRCA1/TICRR/BLM/CDK1/AURKB/PLK1	15
GO:0007100	mitotic centrosome separation	8/663	15/20870	5.25634e-09	1.19838e-07	1.05809e-07	NUP62/CEP85/RANBP1/CHEK1/NDE1/AURKA/KIF11/NEK2	8
GO:2000104	negative regulation of DNA-dependent DNA replication	8/663	15/20870	5.25634e-09	1.19838e-07	1.05809e-07	ZRANB3/TIPIN/DONSON/GMNN/TIMELESS/BRCA2/FBXO5/BLM	8
GO:0000731	DNA synthesis involved in DNA repair	11/663	35/20870	6.37945e-09	1.44505e-07	1.27589e-07	PCNA/PRIMPOL/POLA1/POLD3/DTL/POLD1/POLE/RFC3/HROB/POLE2/PCLAF	11
GO:0006338	chromatin remodeling	30/663	280/20870	6.72862e-09	1.51437e-07	1.3371e-07	HMGA1/H1-0/POLE3/ACTL6A/LIN54/H1-10/ITGB3BP/NASP/SUV39H2/HAT1/ANP32E/DNAJC9/CHAF1A/HELLS/MYB/MCM2/MIS18A/CHAF1B/H4C3/H2BC9/H2AX/H4C1/CENPW/OIP5/ASF1B/H3C12/HJURP/CENPP/H1-5/HMGB2	30
GO:1902750	negative regulation of cell cycle G2/M phase transition	15/663	73/20870	7.62947e-09	1.70117e-07	1.50203e-07	HMGA2/RAD21/TOPBP1/DONSON/DTL/CDC6/ORC1/CHEK1/CLSPN/BRCA1/TICRR/BLM/CDK1/AURKB/PLK1	15
GO:0010971	positive regulation of G2/M transition of mitotic cell cycle	10/663	28/20870	7.6555e-09	1.70117e-07	1.50203e-07	CDC25B/RAD51C/CDC25A/DTL/CDC7/DBF4B/FBXO5/CCNB1/CDK1/CDC25C	10
GO:0006336	DNA replication-independent nucleosome assembly	11/663	36/20870	8.92428e-09	1.97064e-07	1.73995e-07	ITGB3BP/NASP/HAT1/MIS18A/H4C3/H4C1/CENPW/OIP5/ASF1B/HJURP/CENPP	11
GO:0045739	positive regulation of DNA repair	15/663	74/20870	9.29179e-09	2.03897e-07	1.80028e-07	TRIM28/PARP1/FUS/XRCC1/DDX11/WRAP53/PCNA/SLF1/HMGB1/TIMELESS/H2AX/FANCB/BRCA1/RAD51AP1/FOXM1	15
GO:0034724	DNA replication-independent nucleosome organization	11/663	37/20870	1.23376e-08	2.69052e-07	2.37557e-07	ITGB3BP/NASP/HAT1/MIS18A/H4C3/H4C1/CENPW/OIP5/ASF1B/HJURP/CENPP	11
GO:0044818	mitotic G2/M transition checkpoint	13/663	55/20870	1.26901e-08	2.75031e-07	2.42836e-07	HMGA2/TOPBP1/DONSON/DTL/CDC6/ORC1/CHEK1/CLSPN/BRCA1/TICRR/BLM/CDK1/PLK1	13
GO:0031109	microtubule polymerization or depolymerization	20/663	140/20870	1.92754e-08	4.1519e-07	3.66588e-07	CCSAP/TUBGCP3/TUBG1/MZT1/CEP192/CKAP5/SKA2/CENPJ/NDE1/CKAP2/STMN1/FBXO5/KIF24/KIF18A/SKA3/TPX2/PSRC1/SKA1/KIF18B/KIF2C	20
GO:2001022	positive regulation of response to DNA damage stimulus	17/663	106/20870	3.91332e-08	8.37785e-07	7.39713e-07	TRIM28/PARP1/NSMCE4A/FUS/HMGA2/XRCC1/DDX11/WRAP53/PCNA/SLF1/HMGB1/TIMELESS/H2AX/FANCB/BRCA1/RAD51AP1/FOXM1	17
GO:0006312	mitotic recombination	9/663	25/20870	4.0435e-08	8.5891e-07	7.58366e-07	TPRKB/XRCC1/RAD51C/GEN1/XRCC3/BRCA2/RAD54B/RAD51/DMC1	9
GO:0007095	mitotic G2 DNA damage checkpoint signaling	11/663	41/20870	4.06093e-08	8.5891e-07	7.58366e-07	HMGA2/TOPBP1/DONSON/DTL/CHEK1/CLSPN/BRCA1/TICRR/BLM/CDK1/PLK1	11
GO:0007143	female meiotic nuclear division	10/663	33/20870	4.67671e-08	9.8323e-07	8.68132e-07	CDC25B/RAD51C/NCAPH2/TRIP13/FBXO5/AURKA/TTK/TOP2A/CCNB2/PLK1	10
GO:0051307	meiotic chromosome separation	9/663	27/20870	8.76236e-08	1.82299e-06	1.60959e-06	CENPX/CENPS/RMI1/NCAPH2/FANCM/EME1/TTK/TOP2A/ESPL1	9
GO:0000079	regulation of cyclin-dependent protein serine/threonine kinase activity	16/663	99/20870	8.77485e-08	1.82299e-06	1.60959e-06	CCNE2/CDC25A/CDC6/CDKN2C/CKS1B/CDKN3/CKS2/PKMYT1/CCNF/BLM/PSRC1/CCNB1/CCNA2/CCNB2/CDC25C/PLK1	16
GO:0045143	homologous chromosome segregation	14/663	77/20870	1.23059e-07	2.54152e-06	2.24401e-06	CCNE2/CENPC/RAD21/NDC1/PSMC3IP/TRIP13/BRIP1/PTTG1/FANCD2/SGO2/DMC1/SGO1/ESPL1/PLK1	14
GO:0032886	regulation of microtubule-based process	27/663	269/20870	1.47698e-07	3.03255e-06	2.67756e-06	NUP62/CCSAP/CEP295/CEP70/CKAP5/GEN1/SKA2/CENPJ/XRCC3/TACC3/CKAP2/BORA/STMN1/BRCA1/KIF18A/STIL/GPSM2/PLK4/SKA3/AURKA/CCNF/TPX2/PSRC1/SKA1/SPAG5/KIF15/PLK1	27
GO:0051656	establishment of organelle localization	35/663	413/20870	1.53809e-07	3.13968e-06	2.77215e-06	SUN2/NUP62/CENPC/PPFIA2/MYO19/SPDL1/CENPQ/NDE1/CDT1/KIF18A/KIF22/KIF1A/GPSM2/MAD2L1/NUSAP1/SAPCD2/CDCA5/INCENP/PSRC1/CENPE/CCNB1/FAM83D/KIFC1/SPAG5/CDCA8/KIF14/NDC80/ESPL1/DLGAP5/AURKB/CENPA/NUF2/CENPF/KIF2C/PLK1	35
GO:1904029	regulation of cyclin-dependent protein kinase activity	16/663	103/20870	1.54929e-07	3.14425e-06	2.77618e-06	CCNE2/CDC25A/CDC6/CDKN2C/CKS1B/CDKN3/CKS2/PKMYT1/CCNF/BLM/PSRC1/CCNB1/CCNA2/CCNB2/CDC25C/PLK1	16
GO:0040001	establishment of mitotic spindle localization	10/663	37/20870	1.56897e-07	3.14969e-06	2.78098e-06	SPDL1/NDE1/GPSM2/MAD2L1/NUSAP1/SAPCD2/NDC80/ESPL1/CENPA/PLK1	10
GO:0009314	response to radiation	39/663	490/20870	1.56991e-07	3.14969e-06	2.78098e-06	PARP1/TMEM109/HMGA2/DCLRE1C/ZRANB3/TIPIN/RFWD3/MSH2/TOPBP1/USP1/PCNA/PRIMPOL/FIGNL1/CDC25A/POLD3/DTL/POLD1/RHNO1/CHEK1/FEN1/BRCA2/ECT2/RRM1/XRCC2/RAD54B/FANCG/H2AX/RAD9B/RAD51/BRCA1/TICRR/NMU/RAD51AP1/RAD54L/PCLAF/BLM/FANCD2/PBK/AURKB	39
GO:0051053	negative regulation of DNA metabolic process	18/663	130/20870	1.59977e-07	3.19135e-06	2.81777e-06	TRIM28/PARP1/DCP2/H1-0/HMGA2/XRCC1/ACD/ZRANB3/H1-10/MSH2/RMI2/AUNIP/FANCB/PARPBP/POLQ/BLM/H1-5/PIF1	18
GO:0051315	attachment of mitotic spindle microtubules to kinetochore	7/663	15/20870	1.63055e-07	3.21622e-06	2.83972e-06	CENPC/CDT1/CENPE/NDC80/AURKB/NUF2/KIF2C	7
GO:0051988	regulation of attachment of spindle microtubules to kinetochore	7/663	15/20870	1.63055e-07	3.21622e-06	2.83972e-06	ECT2/KNSTRN/RACGAP1/CCNB1/SPAG5/NEK2/AURKB	7
GO:0006303	double-strand break repair via nonhomologous end joining	13/663	69/20870	2.24612e-07	4.40566e-06	3.88993e-06	HMGA2/XRCC1/DCLRE1C/DCLRE1A/DCLRE1B/WRAP53/POLA1/DEK/NSD2/HMGB1/AUNIP/POLQ/HMGB2	13
GO:0007064	mitotic sister chromatid cohesion	9/663	30/20870	2.45581e-07	4.79019e-06	4.22945e-06	PDS5B/SMC3/RAD21/SLF1/HASPIN/DSCC1/CDCA5/SGO1/CDC20	9
GO:0051653	spindle localization	12/663	59/20870	2.72951e-07	5.29464e-06	4.67484e-06	SPDL1/NDE1/GPSM2/MAD2L1/NUSAP1/SAPCD2/ASPM/SPAG5/NDC80/ESPL1/CENPA/PLK1	12
GO:0043486	histone exchange	8/663	23/20870	3.196e-07	6.16547e-06	5.44374e-06	ITGB3BP/NASP/ANP32E/MIS18A/CENPW/OIP5/HJURP/CENPP	8
GO:0006301	postreplication repair	9/663	31/20870	3.36336e-07	6.45287e-06	5.69749e-06	MSH2/PCNA/PRIMPOL/RAD18/DTL/POLD1/BRCA1/POLE2/PCLAF	9
GO:0006997	nucleus organization	18/663	137/20870	3.57155e-07	6.81506e-06	6.01728e-06	SUN2/NUP54/NUP155/RCC1/NUP93/NUP205/NUP107/DDX11/NDC1/WRAP53/REEP4/NEMP1/CHEK1/SUV39H1/VRK1/HMGB2/CDK1/PLK1	18
GO:0035404	histone-serine phosphorylation	6/663	11/20870	4.05225e-07	7.69052e-06	6.79026e-06	HMGA2/VRK1/AURKA/RPS6KA5/CCNB1/AURKB	6
GO:0008156	negative regulation of DNA replication	9/663	33/20870	6.07838e-07	1.14738e-05	1.01306e-05	ZRANB3/TIPIN/DONSON/CDC6/GMNN/TIMELESS/BRCA2/FBXO5/BLM	9
GO:0051255	spindle midzone assembly	6/663	12/20870	7.88635e-07	1.48069e-05	1.30736e-05	KIF23/RACGAP1/INCENP/PRC1/KIF4A/AURKB	6
GO:0051293	establishment of spindle localization	11/663	54/20870	8.45206e-07	1.57847e-05	1.39369e-05	SPDL1/NDE1/GPSM2/MAD2L1/NUSAP1/SAPCD2/SPAG5/NDC80/ESPL1/CENPA/PLK1	11
GO:0045910	negative regulation of DNA recombination	10/663	44/20870	9.14332e-07	1.69853e-05	1.4997e-05	H1-0/ZRANB3/H1-10/MSH2/RMI2/FANCB/PARPBP/POLQ/BLM/H1-5	10
GO:0032467	positive regulation of cytokinesis	10/663	45/20870	1.14236e-06	2.11097e-05	1.86386e-05	NUP62/CDC25B/CDC6/ECT2/KIF20B/KIF23/RACGAP1/CIT/KIF14/AURKB	10
GO:1901976	regulation of cell cycle checkpoint	10/663	46/20870	1.41847e-06	2.6062e-05	2.30111e-05	RPA2/RFWD3/RNASEH2B/GEN1/XRCC3/WDR76/CDT1/MAD2L1/CCNB1/NDC80	10
GO:2000105	positive regulation of DNA-dependent DNA replication	6/663	13/20870	1.42521e-06	2.6062e-05	2.30111e-05	CDC7/E2F7/DBF4B/CDT1/DBF4/E2F8	6
GO:2000278	regulation of DNA biosynthetic process	16/663	121/20870	1.45363e-06	2.6444e-05	2.33484e-05	HNRNPA2B1/DCP2/HNRNPD/TFDP1/ACD/WRAP53/PCNA/RFC2/RFC4/RFC5/RFC3/CHTF18/DSCC1/NEK2/AURKB/PIF1	16
GO:0000212	meiotic spindle organization	6/663	14/20870	2.42705e-06	4.36993e-05	3.85838e-05	TUBG1/FBXO5/AURKA/ASPM/CCNB2/ESPL1	6
GO:0010457	centriole-centriole cohesion	6/663	14/20870	2.42705e-06	4.36993e-05	3.85838e-05	CNTLN/ODF2/RTTN/CEP135/SGO1/NEK2	6
GO:0090224	regulation of spindle organization	10/663	49/20870	2.62422e-06	4.70083e-05	4.15055e-05	NUP62/CCSAP/TACC3/BORA/GPSM2/TPX2/PSRC1/SPAG5/KIF15/PLK1	10
GO:0009411	response to UV	18/663	158/20870	2.9416e-06	5.24261e-05	4.62891e-05	PARP1/ZRANB3/TIPIN/MSH2/USP1/PCNA/PRIMPOL/CDC25A/POLD3/DTL/POLD1/RHNO1/CHEK1/FEN1/BRCA2/PCLAF/PBK/AURKB	18
GO:0032506	cytokinetic process	9/663	40/20870	3.53232e-06	6.23215e-05	5.50261e-05	NUP62/CNTROB/ECT2/KIF20B/RACGAP1/ANLN/CEP55/AURKB/KIF20A	9
GO:0051294	establishment of spindle orientation	9/663	40/20870	3.53232e-06	6.23215e-05	5.50261e-05	SPDL1/NDE1/GPSM2/MAD2L1/SAPCD2/SPAG5/NDC80/CENPA/PLK1	9
GO:0007063	regulation of sister chromatid cohesion	7/663	22/20870	3.558e-06	6.24606e-05	5.5149e-05	DDX11/RAD21/SLF1/FEN1/CDCA5/BUB1/ESPL1	7
GO:0000722	telomere maintenance via recombination	6/663	15/20870	3.93638e-06	6.84189e-05	6.04097e-05	TPRKB/XRCC1/RAD51C/XRCC3/BRCA2/RAD51	6
GO:0009263	deoxyribonucleotide biosynthetic process	6/663	15/20870	3.93638e-06	6.84189e-05	6.04097e-05	DUT/DCK/TYMS/DTYMK/RRM1/RRM2	6
GO:2000781	positive regulation of double-strand break repair	9/663	41/20870	4.39916e-06	7.6086e-05	6.71793e-05	PARP1/FUS/DDX11/WRAP53/SLF1/TIMELESS/FANCB/RAD51AP1/FOXM1	9
GO:0000132	establishment of mitotic spindle orientation	8/663	32/20870	5.32294e-06	9.11651e-05	8.04932e-05	SPDL1/NDE1/GPSM2/MAD2L1/SAPCD2/NDC80/CENPA/PLK1	8
GO:0071168	protein localization to chromatin	8/663	32/20870	5.32294e-06	9.11651e-05	8.04932e-05	RAD21/MSH2/EZH2/MCM8/CDCA5/ESCO2/H1-5/PLK1	8
GO:0046605	regulation of centrosome cycle	10/663	53/20870	5.55343e-06	9.4651e-05	8.35711e-05	NUP62/CEP295/GEN1/CENPJ/XRCC3/BRCA1/STIL/PLK4/AURKA/CCNF	10
GO:0090231	regulation of spindle checkpoint	6/663	16/20870	6.12905e-06	0.000102472	9.04764e-05	GEN1/XRCC3/CDT1/MAD2L1/CCNB1/NDC80	6
GO:0090266	regulation of mitotic cell cycle spindle assembly checkpoint	6/663	16/20870	6.12905e-06	0.000102472	9.04764e-05	GEN1/XRCC3/CDT1/MAD2L1/CCNB1/NDC80	6
GO:1903504	regulation of mitotic spindle checkpoint	6/663	16/20870	6.12905e-06	0.000102472	9.04764e-05	GEN1/XRCC3/CDT1/MAD2L1/CCNB1/NDC80	6
GO:1905168	positive regulation of double-strand break repair via homologous recombination	6/663	16/20870	6.12905e-06	0.000102472	9.04764e-05	PARP1/FUS/WRAP53/TIMELESS/FANCB/RAD51AP1	6
GO:0007135	meiosis II	5/663	10/20870	7.03486e-06	0.000114881	0.000101433	RAD51C/SGO2/BUB1B/SGO1/BUB1	5
GO:0031848	protection from non-homologous end joining at telomere	5/663	10/20870	7.03486e-06	0.000114881	0.000101433	XRCC1/ACD/DCLRE1C/DCLRE1A/DCLRE1B	5
GO:0045144	meiotic sister chromatid segregation	5/663	10/20870	7.03486e-06	0.000114881	0.000101433	RAD51C/SGO2/BUB1B/SGO1/BUB1	5
GO:0051177	meiotic sister chromatid cohesion	5/663	10/20870	7.03486e-06	0.000114881	0.000101433	RAD51C/SGO2/BUB1B/SGO1/BUB1	5
GO:0061983	meiosis II cell cycle process	5/663	10/20870	7.03486e-06	0.000114881	0.000101433	RAD51C/SGO2/BUB1B/SGO1/BUB1	5
GO:0009262	deoxyribonucleotide metabolic process	9/663	44/20870	8.17578e-06	0.000132282	0.000116797	UPP1/DUT/NUDT15/UNG/DCK/TYMS/DTYMK/RRM1/RRM2	9
GO:0060236	regulation of mitotic spindle organization	9/663	44/20870	8.17578e-06	0.000132282	0.000116797	NUP62/CCSAP/TACC3/BORA/GPSM2/TPX2/PSRC1/KIF15/PLK1	9
GO:0006335	DNA replication-dependent nucleosome assembly	8/663	34/20870	8.68663e-06	0.000139264	0.000122961	NASP/HAT1/CHAF1A/CHAF1B/H4C3/H4C1/ASF1B/H3C12	8
GO:0034723	DNA replication-dependent nucleosome organization	8/663	34/20870	8.68663e-06	0.000139264	0.000122961	NASP/HAT1/CHAF1A/CHAF1B/H4C3/H4C1/ASF1B/H3C12	8
GO:0070507	regulation of microtubule cytoskeleton organization	18/663	171/20870	9.00952e-06	0.000143784	0.000126952	NUP62/CCSAP/CEP70/CKAP5/SKA2/TACC3/CKAP2/BORA/STMN1/KIF18A/GPSM2/SKA3/TPX2/PSRC1/SKA1/SPAG5/KIF15/PLK1	18
GO:0072698	protein localization to microtubule cytoskeleton	10/663	56/20870	9.30774e-06	0.000147871	0.000130561	NUP62/NEDD1/CEP72/CEP192/KIF20B/STIL/AURKA/TTK/FAM83D/SPAG5	10
GO:0033314	mitotic DNA replication checkpoint signaling	5/663	11/20870	1.25595e-05	0.000198633	0.000175381	TOPBP1/CDC6/ORC1/CLSPN/TICRR	5
GO:0051028	mRNA transport	16/663	143/20870	1.30265e-05	0.000205095	0.000181086	HNRNPA2B1/SLBP/NUP62/NUP54/NUP155/THOC3/MAGOHB/NUP93/NUP85/NUP205/NUP107/ALYREF/NUP37/NUP210/NDC1/DDX39A	16
GO:0051782	negative regulation of cell division	6/663	18/20870	1.34559e-05	0.00021091	0.00018622	E2F7/ORC6/BLM/E2F8/ASPM/AURKB	6
GO:0007019	microtubule depolymerization	9/663	47/20870	1.44342e-05	0.000225238	0.000198872	CCSAP/CKAP5/CKAP2/STMN1/KIF24/KIF18A/TPX2/KIF18B/KIF2C	9
GO:0010824	regulation of centrosome duplication	9/663	48/20870	1.72692e-05	0.000268284	0.000236879	NUP62/CEP295/GEN1/CENPJ/XRCC3/BRCA1/STIL/PLK4/CCNF	9
GO:0000712	resolution of meiotic recombination intermediates	6/663	19/20870	1.91391e-05	0.000296023	0.00026137	CENPX/CENPS/RMI1/FANCM/EME1/TOP2A	6
GO:0044380	protein localization to cytoskeleton	10/663	61/20870	2.04364e-05	0.000314703	0.000277864	NUP62/NEDD1/CEP72/CEP192/KIF20B/STIL/AURKA/TTK/FAM83D/SPAG5	10
GO:1902806	regulation of cell cycle G1/S phase transition	18/663	182/20870	2.12107e-05	0.000325199	0.000287131	TFDP1/CYP1A1/RPA2/RFWD3/PAGR1/WEE1/CDK2/CDC6/GLI1/MTBP/RBL1/E2F7/E2F1/EZH2/TERT/FAM83D/KIF14/GTSE1	18
GO:0010833	telomere maintenance via telomere lengthening	12/663	88/20870	2.16252e-05	0.000330113	0.00029147	HNRNPA2B1/PARP1/DCP2/ACD/RPA1/DCLRE1B/WRAP53/RAD51/TERT/NEK2/AURKB/PIF1	12
GO:0050657	nucleic acid transport	18/663	183/20870	2.28424e-05	0.000345687	0.000305221	HNRNPA2B1/SLBP/NUP62/NUP54/NUP155/THOC3/MAGOHB/NUP93/NUP85/NUP205/NUP107/ALYREF/NUP37/NUP210/NDC1/CKAP5/DDX39A/NUP62CL	18
GO:0050658	RNA transport	18/663	183/20870	2.28424e-05	0.000345687	0.000305221	HNRNPA2B1/SLBP/NUP62/NUP54/NUP155/THOC3/MAGOHB/NUP93/NUP85/NUP205/NUP107/ALYREF/NUP37/NUP210/NDC1/CKAP5/DDX39A/NUP62CL	18
GO:0001556	oocyte maturation	7/663	29/20870	2.68262e-05	0.000404235	0.000356915	CDC25B/BRCA2/TRIP13/FBXO5/AURKA/DMC1/CCNB1	7
GO:0007292	female gamete generation	16/663	152/20870	2.80319e-05	0.000420598	0.000371362	CDC25B/RAD51C/NCAPH2/BRCA2/MCM8/HROB/TRIP13/FBXO5/AURKA/DMC1/TTK/TOP2A/CCNB1/ASPM/CCNB2/PLK1	16
GO:0051236	establishment of RNA localization	18/663	186/20870	2.84299e-05	0.000424755	0.000375032	HNRNPA2B1/SLBP/NUP62/NUP54/NUP155/THOC3/MAGOHB/NUP93/NUP85/NUP205/NUP107/ALYREF/NUP37/NUP210/NDC1/CKAP5/DDX39A/NUP62CL	18
GO:0001833	inner cell mass cell proliferation	5/663	13/20870	3.31812e-05	0.000485413	0.00042859	CHEK1/BRCA2/GINS1/NCAPG2/GINS4	5
GO:0007144	female meiosis I	5/663	13/20870	3.31812e-05	0.000485413	0.00042859	CDC25B/TRIP13/FBXO5/AURKA/CCNB2	5
GO:0033262	regulation of nuclear cell cycle DNA replication	5/663	13/20870	3.31812e-05	0.000485413	0.00042859	TIPIN/CDC7/DBF4B/CDT1/DBF4	5
GO:0043247	telomere maintenance in response to DNA damage	5/663	13/20870	3.31812e-05	0.000485413	0.00042859	XRCC1/ACD/DCLRE1C/DCLRE1A/DCLRE1B	5
GO:0044771	meiotic cell cycle phase transition	5/663	13/20870	3.31812e-05	0.000485413	0.00042859	CDC25B/CDC25A/TTK/CCNB2/CDC25C	5
GO:0007140	male meiotic nuclear division	9/663	52/20870	3.38297e-05	0.00049081	0.000433356	RAD51C/FIGNL1/MYBL1/BRCA2/TRIP13/FANCA/KIF18A/TEX19/DMC1	9
GO:0051445	regulation of meiotic cell cycle	9/663	52/20870	3.38297e-05	0.00049081	0.000433356	CDC25B/CDC25A/TRIP13/FBXO5/RAD51AP1/TTK/ASPM/CDC20/CDC25C	9
GO:2000573	positive regulation of DNA biosynthetic process	11/663	78/20870	3.4433e-05	0.000497507	0.000439269	ACD/WRAP53/PCNA/RFC2/RFC4/RFC5/RFC3/CHTF18/DSCC1/NEK2/AURKB	11
GO:0019985	translesion synthesis	6/663	21/20870	3.62547e-05	0.000521682	0.000460614	PCNA/PRIMPOL/DTL/POLD1/POLE2/PCLAF	6
GO:0006403	RNA localization	20/663	226/20870	3.81677e-05	0.000546967	0.000482938	HNRNPA2B1/SLBP/NUP62/DCP2/NUP54/NUP155/THOC3/MAGOHB/NUP93/NUP85/NUP205/NUP107/ALYREF/NUP37/NUP210/NDC1/WRAP53/CKAP5/DDX39A/NUP62CL	20
GO:0015931	nucleobase-containing compound transport	21/663	245/20870	3.94809e-05	0.000563486	0.000497524	HNRNPA2B1/SLBP/NUP62/NUP54/NUP155/THOC3/MAGOHB/NUP93/NUP85/LRRC8C/NUP205/NUP107/ALYREF/NUP37/SLC25A19/NUP210/NDC1/CKAP5/DDX39A/NUP62CL/SLC29A1	21
GO:0016233	telomere capping	8/663	42/20870	4.51318e-05	0.000641529	0.000566431	HNRNPD/XRCC1/ACD/DCLRE1C/DCLRE1A/DCLRE1B/NEK2/AURKB	8
GO:2001252	positive regulation of chromosome organization	12/663	95/20870	4.70284e-05	0.000665793	0.000587855	TRIM28/HNRNPA2B1/HNRNPD/ACD/DDX11/RAD21/DNMT1/SLF1/FEN1/CDT1/NEK2/AURKB	12
GO:0046599	regulation of centriole replication	6/663	22/20870	4.8516e-05	0.000684095	0.000604015	NUP62/CEP295/CENPJ/BRCA1/STIL/PLK4	6
GO:0006287	base-excision repair, gap-filling	5/663	14/20870	5.02668e-05	0.000703134	0.000620825	PCNA/POLD1/POLE/LIG1/FEN1	5
GO:0006999	nuclear pore organization	5/663	14/20870	5.02668e-05	0.000703134	0.000620825	NUP54/NUP93/NUP205/NUP107/NDC1	5
GO:0051642	centrosome localization	7/663	33/20870	6.5749e-05	0.00091605	0.000808817	SUN2/NDE1/GPSM2/MAD2L1/AURKA/ASPM/DLGAP5	7
GO:0071478	cellular response to radiation	18/663	199/20870	6.93063e-05	0.000961796	0.000849208	PARP1/TMEM109/HMGA2/PCNA/FIGNL1/CDC25A/POLD3/POLD1/RHNO1/CHEK1/ECT2/H2AX/RAD9B/RAD51/RAD51AP1/BLM/PBK/AURKB	18
GO:0090305	nucleic acid phosphodiester bond hydrolysis	23/663	295/20870	7.53973e-05	0.0010422	0.000920204	DCP2/MGME1/RBBP8/TOE1/POLR3K/DCLRE1C/ZRANB3/TDP1/EXOSC9/DCLRE1A/DCLRE1B/EXOSC8/GEN1/POLD1/POLE/SLFN13/FEN1/DNA2/FANCM/RNASEH2A/REXO5/EME1/EXO1	23
GO:0061842	microtubule organizing center localization	7/663	34/20870	8.05429e-05	0.00110897	0.000979149	SUN2/NDE1/GPSM2/MAD2L1/AURKA/ASPM/DLGAP5	7
GO:1904666	regulation of ubiquitin protein ligase activity	6/663	24/20870	8.29009e-05	0.00113697	0.00100388	FBXO5/UBE2S/MAD2L1/UBE2C/CDC20/PLK1	6
GO:0006304	DNA modification	14/663	133/20870	8.75525e-05	0.0011961	0.00105608	TRIM28/PARP1/MUTYH/CYP1A1/METTL4/UNG/PARP2/DNMT1/HELLS/MIS18A/EZH2/NEIL3/BRCA1/APOBEC3B	14
GO:2000045	regulation of G1/S transition of mitotic cell cycle	15/663	150/20870	8.93357e-05	0.00121573	0.00107341	TFDP1/CYP1A1/RPA2/RFWD3/WEE1/CDK2/CDC6/MTBP/RBL1/E2F7/E2F1/EZH2/TERT/KIF14/GTSE1	15
GO:0071539	protein localization to centrosome	7/663	35/20870	9.79414e-05	0.00132769	0.00117227	NUP62/NEDD1/CEP72/CEP192/STIL/AURKA/SPAG5	7
GO:0006266	DNA ligation	5/663	16/20870	0.000104024	0.00139935	0.00123554	XRCC1/HMGB1/LIG1/RAD51/TOP2A	5
GO:0051984	positive regulation of chromosome segregation	5/663	16/20870	0.000104024	0.00139935	0.00123554	RAD18/CDC6/CDT1/CCNB1/AURKB	5
GO:0007020	microtubule nucleation	8/663	47/20870	0.000104561	0.00140119	0.00123717	TUBGCP3/TUBG1/MZT1/CEP192/CKAP5/CENPJ/NDE1/TPX2	8
GO:0031573	mitotic intra-S DNA damage checkpoint signaling	6/663	25/20870	0.000106166	0.00141729	0.00125138	TIPIN/MSH2/MDC1/RAD9B/EME1/FANCD2	6
GO:0071479	cellular response to ionizing radiation	10/663	75/20870	0.000126088	0.00167687	0.00148057	TMEM109/HMGA2/FIGNL1/RHNO1/ECT2/H2AX/RAD9B/RAD51/RAD51AP1/BLM	10
GO:0006998	nuclear envelope organization	8/663	49/20870	0.000141815	0.00186615	0.0016477	SUN2/NUP155/RCC1/NUP93/REEP4/NEMP1/VRK1/PLK1	8
GO:0045911	positive regulation of DNA recombination	8/663	49/20870	0.000141815	0.00186615	0.0016477	PARP1/FUS/WRAP53/MSH2/NSD2/TIMELESS/FANCB/RAD51AP1	8
GO:1905508	protein localization to microtubule organizing center	7/663	37/20870	0.000141914	0.00186615	0.0016477	NUP62/NEDD1/CEP72/CEP192/STIL/AURKA/SPAG5	7
GO:1902808	positive regulation of cell cycle G1/S phase transition	9/663	63/20870	0.000159542	0.00209012	0.00184545	TFDP1/CYP1A1/PAGR1/CDC6/GLI1/MTBP/EZH2/TERT/FAM83D	9
GO:1901978	positive regulation of cell cycle checkpoint	4/663	10/20870	0.000181914	0.00237434	0.0020964	GEN1/XRCC3/MAD2L1/NDC80	4
GO:0006760	folic acid-containing compound metabolic process	6/663	28/20870	0.000208242	0.00270791	0.00239092	MTHFD2/MTHFD1/SHMT1/GGH/TYMS/DHFR	6
GO:0009394	2'-deoxyribonucleotide metabolic process	7/663	40/20870	0.000236628	0.00306569	0.00270682	UPP1/DUT/NUDT15/UNG/DCK/TYMS/DTYMK	7
GO:0072527	pyrimidine-containing compound metabolic process	10/663	82/20870	0.000266748	0.00344321	0.00304015	UPP1/DUT/SLC25A19/UNG/DCK/TYMS/DTYMK/RRM1/APOBEC3B/TK1	10
GO:0070601	centromeric sister chromatid cohesion	4/663	11/20870	0.000278687	0.00355808	0.00314157	SGO2/BUB1B/SGO1/BUB1	4
GO:0072697	protein localization to cell cortex	4/663	11/20870	0.000278687	0.00355808	0.00314157	EPB41L2/GPSM2/SAPCD2/PLK1	4
GO:1904668	positive regulation of ubiquitin protein ligase activity	4/663	11/20870	0.000278687	0.00355808	0.00314157	UBE2S/UBE2C/CDC20/PLK1	4
GO:0046785	microtubule polymerization	11/663	99/20870	0.000305906	0.00389143	0.0034359	TUBGCP3/TUBG1/MZT1/CEP192/CKAP5/CENPJ/NDE1/STMN1/FBXO5/TPX2/PSRC1	11
GO:0006289	nucleotide-excision repair	9/663	69/20870	0.000322662	0.00408978	0.00361102	RPA1/RPA2/POLD3/RPA3/POLD1/POLE/HMGB1/BRCA2/BRIP1	9
GO:0019692	deoxyribose phosphate metabolic process	7/663	42/20870	0.000324106	0.00409329	0.00361413	UPP1/DUT/NUDT15/UNG/DCK/TYMS/DTYMK	7
GO:0001832	blastocyst growth	5/663	20/20870	0.000332258	0.00418121	0.00369175	CHEK1/BRCA2/GINS1/NCAPG2/GINS4	5
GO:0006913	nucleocytoplasmic transport	23/663	328/20870	0.000356517	0.00445456	0.0039331	TRIM28/HNRNPA2B1/NUP62/NUP54/NUP155/THOC3/RANGAP1/ING1/NUP93/NUP85/NUP205/CSE1L/NUP107/ALYREF/PKIA/NDC1/CCHCR1/DDX39A/KPNA2/NUP62CL/BARD1/ECT2/CDK1	23
GO:0051169	nuclear transport	23/663	328/20870	0.000356517	0.00445456	0.0039331	TRIM28/HNRNPA2B1/NUP62/NUP54/NUP155/THOC3/RANGAP1/ING1/NUP93/NUP85/NUP205/CSE1L/NUP107/ALYREF/PKIA/NDC1/CCHCR1/DDX39A/KPNA2/NUP62CL/BARD1/ECT2/CDK1	23
GO:0045814	negative regulation of gene expression, epigenetic	8/663	56/20870	0.000367555	0.00457619	0.0040405	TRIM28/POLE3/HMGA2/LHX2/DNMT1/HELLS/SUV39H1/EZH2	8
GO:0009265	2'-deoxyribonucleotide biosynthetic process	4/663	12/20870	0.000407547	0.00500314	0.00441747	DUT/DCK/TYMS/DTYMK	4
GO:0035999	tetrahydrofolate interconversion	4/663	12/20870	0.000407547	0.00500314	0.00441747	MTHFD2/MTHFD1/SHMT1/TYMS	4
GO:0046385	deoxyribose phosphate biosynthetic process	4/663	12/20870	0.000407547	0.00500314	0.00441747	DUT/DCK/TYMS/DTYMK	4
GO:1901993	regulation of meiotic cell cycle phase transition	4/663	12/20870	0.000407547	0.00500314	0.00441747	CDC25B/CDC25A/TTK/CDC25C	4
GO:0031145	anaphase-promoting complex-dependent catabolic process	5/663	21/20870	0.000424758	0.00517822	0.00457205	CDK2/UBE2S/UBE2C/CDC20/PLK1	5
GO:0046653	tetrahydrofolate metabolic process	5/663	21/20870	0.000424758	0.00517822	0.00457205	MTHFD2/MTHFD1/SHMT1/TYMS/DHFR	5
GO:0010165	response to X-ray	6/663	33/20870	0.000534944	0.00649892	0.00573816	HMGA2/MSH2/BRCA2/XRCC2/RAD51/BLM	6
GO:0016446	somatic hypermutation of immunoglobulin genes	4/663	13/20870	0.000573932	0.00692466	0.00611405	UNG/MSH2/EXO1/POLQ	4
GO:0072711	cellular response to hydroxyurea	4/663	13/20870	0.000573932	0.00692466	0.00611405	DDX11/TIMELESS/RAD51/BLM	4
GO:0006405	RNA export from nucleus	10/663	91/20870	0.000621038	0.00746735	0.00659321	HNRNPA2B1/NUP62/NUP155/THOC3/NUP93/NUP85/NUP107/ALYREF/DDX39A/NUP62CL	10
GO:0009162	deoxyribonucleoside monophosphate metabolic process	5/663	23/20870	0.0006664	0.00798542	0.00705065	UPP1/DUT/DCK/TYMS/TK1	5
GO:0006606	protein import into nucleus	14/663	163/20870	0.000724201	0.00864853	0.00763613	TRIM28/NUP62/NUP54/NUP155/ING1/NUP93/NUP85/CSE1L/NUP107/PKIA/KPNA2/NUP62CL/ECT2/CDK1	14
GO:0051781	positive regulation of cell division	10/663	93/20870	0.000737794	0.008781	0.00775309	NUP62/CDC25B/CDC6/ECT2/KIF20B/KIF23/RACGAP1/CIT/KIF14/AURKB	10
GO:0042558	pteridine-containing compound metabolic process	6/663	35/20870	0.000742876	0.00881161	0.00778012	MTHFD2/MTHFD1/SHMT1/GGH/TYMS/DHFR	6
GO:0022412	cellular process involved in reproduction in multicellular organism	26/663	412/20870	0.000756484	0.00894282	0.00789596	ODF2/CDC25B/MSH2/RAD51C/FIGNL1/MYBL1/NCAPH2/BRCA2/FANCG/TRIP13/BRIP1/FBXO5/FANCA/KIF18A/MNS1/TEX19/AURKA/HMGB2/DMC1/TTK/TOP2A/CCNB1/ASPM/CCNB2/KNL1/PLK1	26
GO:0002566	somatic diversification of immune receptors via somatic mutation	4/663	14/20870	0.000783398	0.00919904	0.00812219	UNG/MSH2/EXO1/POLQ	4
GO:0072710	response to hydroxyurea	4/663	14/20870	0.000783398	0.00919904	0.00812219	DDX11/TIMELESS/RAD51/BLM	4
GO:0000002	mitochondrial genome maintenance	5/663	24/20870	0.000819952	0.00953262	0.00841673	PARP1/MGME1/PRIMPOL/DNA2/PIF1	5
GO:0009219	pyrimidine deoxyribonucleotide metabolic process	5/663	24/20870	0.000819952	0.00953262	0.00841673	UPP1/DUT/UNG/TYMS/DTYMK	5
GO:1902410	mitotic cytokinetic process	5/663	24/20870	0.000819952	0.00953262	0.00841673	NUP62/CNTROB/KIF20B/CEP55/KIF20A	5
GO:0071214	cellular response to abiotic stimulus	23/663	349/20870	0.000839254	0.00969283	0.00855818	PARP1/TMEM109/HMGA2/CASP8AP2/LRRC8C/PCNA/PTGER4/FIGNL1/CDC25A/BMP6/POLD3/POLD1/RHNO1/CHEK1/MKX/ECT2/H2AX/RAD9B/RAD51/RAD51AP1/BLM/PBK/AURKB	23
GO:0104004	cellular response to environmental stimulus	23/663	349/20870	0.000839254	0.00969283	0.00855818	PARP1/TMEM109/HMGA2/CASP8AP2/LRRC8C/PCNA/PTGER4/FIGNL1/CDC25A/BMP6/POLD3/POLD1/RHNO1/CHEK1/MKX/ECT2/H2AX/RAD9B/RAD51/RAD51AP1/BLM/PBK/AURKB	23
GO:0048599	oocyte development	7/663	49/20870	0.000851786	0.00980531	0.00865749	CDC25B/BRCA2/TRIP13/FBXO5/AURKA/DMC1/CCNB1	7
GO:2000780	negative regulation of double-strand break repair	6/663	36/20870	0.000867796	0.00995696	0.00879139	HMGA2/RMI2/AUNIP/FANCB/PARPBP/POLQ	6
GO:0051170	import into nucleus	14/663	167/20870	0.000918848	0.0105084	0.00927827	TRIM28/NUP62/NUP54/NUP155/ING1/NUP93/NUP85/CSE1L/NUP107/PKIA/KPNA2/NUP62CL/ECT2/CDK1	14
GO:0021987	cerebral cortex development	12/663	131/20870	0.000970736	0.0110658	0.00977039	SUN2/SRGAP2C/SRGAP2/LHX2/NDE1/TACC3/H2AX/ARHGAP11B/ARHGAP11B/WDR62/ASPM/KIF14	12
