# Supplementary material for: Pro-survival roles for p21(Cip1/Waf1) in non-small cell lung cancer
Source: Br J Cancer. 2024 Dec 20;132(5):421–37. doi: 10.1038/s41416-024-02928-9 (PMC11876327; doi:10.1038/s41416-024-02928-9)
Supplement: Supplementary file 11 — Supplementary Table 3 [file 41416_2024_2928_MOESM11_ESM.xlsx]

## Sheet: 220118_p21-FACS-subsets-RNAseq_
gene_id	gene_symbol	p21High_Plate1	p21Low_Plate1	p21High_Plate2	p21Low_Plate2	p21High_Plate3	p21Low_Plate3	p21High_Plate4	p21Low_Plate4
ENSG00000000003	TSPAN6	15.12	11.065	13.724	12.346	14.746	11.202	15.304	13.181
ENSG00000000005	TNMD	0	0	0	0	0	0	0.021	0
ENSG00000000419	DPM1	68.289	71.929	68.656	66.684	63.626	68.634	68.01	71.202
ENSG00000000457	SCYL3	3.55	2.301	3.166	2.853	4.179	3.071	3.02	2.914
ENSG00000000460	C1orf112	2.941	11.638	3.386	18.695	3.914	17.676	2.978	19.844
ENSG00000000938	FGR	1.567	0.194	1.624	0.288	1.41	0.17	1.266	0.184
ENSG00000000971	CFH	38.799	20.235	35.277	18.596	36.662	20.789	29.889	18.656
ENSG00000001036	FUCA2	28.466	14.961	27.128	19.752	26.597	18.81	28.367	19.692
ENSG00000001084	GCLC	41.592	37.58	45.818	57.967	50.999	55.815	53.38	63.757
ENSG00000001167	NFYA	10.228	6.056	12.281	12.832	13.456	13.708	8.063	13.999
ENSG00000001460	STPG1	4.784	4.761	5.667	6.817	6.43	6.498	6.216	7.839
ENSG00000001461	NIPAL3	10.815	3.712	10.932	5.861	11.2	6.393	10.512	5.739
ENSG00000001497	LAS1L	31.344	44.266	32.915	60.138	36.107	56.775	39.285	60.022
ENSG00000001561	ENPP4	3.3	1.471	3.474	2.875	3.595	2.857	3.602	2.747
ENSG00000001617	SEMA3F	1.497	1.296	1.658	2.03	1.968	1.933	1.886	1.646
ENSG00000001626	CFTR	0.038	0.007	0.02	0.091	0.089	0.022	0.252	0
ENSG00000001629	ANKIB1	12.003	6.487	14.067	15.433	17.486	14.602	15.923	16.166
ENSG00000001630	CYP51A1	94.843	72.74	106.55	108.613	106.707	99.453	116.41	97.861
ENSG00000001631	KRIT1	10.3	7.68	11.288	12.476	11.622	12.385	11.021	12.924
ENSG00000002016	RAD52	10.411	6.44	10.637	12.434	10.424	10.295	7.699	8.319
ENSG00000002079	MYH16	0.025	0.062	0.063	0.046	0.047	0.032	0.137	0.061
ENSG00000002330	BAD	56.354	80.22	58.766	63.672	52.23	57.772	58.339	60.995
ENSG00000002549	LAP3	37.129	34.026	38.937	43.084	37.34	41.135	38.875	45.757
ENSG00000002586	CD99	108.439	116.847	110.211	100.344	103.775	97.792	129.724	95.087
ENSG00000002587	HS3ST1	0.01	0.005	0.023	0	0.004	0	0.02	0.006
ENSG00000002726	AOC1	0.091	0.012	0.087	0.017	0.128	0.035	0.065	0.028
ENSG00000002745	WNT16	0.009	0.015	0	0.021	0.02	0	0.018	0.038
ENSG00000002746	HECW1	10.906	8.739	7.735	8.986	9.31	8.308	12.299	8.051
ENSG00000002822	MAD1L1	6.323	8.414	6.983	9.406	6.622	9.098	6.877	8.424
ENSG00000002834	LASP1	185.824	133.359	206.937	207.736	220.101	193.044	208.127	204.092
ENSG00000002919	SNX11	9.226	8.167	10.467	10.853	10.792	9.446	11.978	11.672
ENSG00000002933	TMEM176A	0.239	0.798	0.103	0.878	0.294	0.578	0.184	0.263
ENSG00000003056	M6PR	107.427	110.197	115.923	125.072	121.526	127.826	134.568	140.973
ENSG00000003096	KLHL13	0.304	0.239	0.369	0.35	0.327	0.325	0.327	0.418
ENSG00000003137	CYP26B1	5.229	3.99	6.79	9.459	7.535	8.517	7.13	8.85
ENSG00000003147	ICA1	1.56	0.743	1.594	0.844	1.618	1.001	1.777	0.879
ENSG00000003249	DBNDD1	12.073	9.765	12.369	12.228	13.87	11.472	10.584	12.455
ENSG00000003393	ALS2	10.683	6.777	11.475	10.001	12.14	9.516	12.909	10.9
ENSG00000003400	CASP10	1.599	1.348	1.659	1.989	1.487	1.555	2.038	1.689
ENSG00000003402	CFLAR	56.158	56.025	59.57	65.508	68.487	66.46	84.477	71.915
ENSG00000003436	TFPI	37.77	19.566	45.207	28.037	49.489	27.848	41	32.328
ENSG00000003509	NDUFAF7	13.55	9.73	12.716	14.805	16.915	12.689	12.602	12.55
ENSG00000003756	RBM5	31.17	26.417	39.66	40.503	40.585	39.746	36.534	39.919
ENSG00000003987	MTMR7	0.078	0.084	0.154	0.038	0.089	0.091	0.22	0.051
ENSG00000003989	SLC7A2	7.646	4.869	8.743	10.987	10.294	10.409	9.134	11.999
ENSG00000004059	ARF5	97.772	136.588	100.936	112.221	99.579	102.103	99.898	103.545
ENSG00000004139	SARM1	0.437	0.127	0.363	0.402	0.429	0.14	0.231	0.338
ENSG00000004142	POLDIP2	76.312	56.503	77.98	74.393	75.212	69.583	72.226	79.98
ENSG00000004399	PLXND1	19.117	16.191	26.461	18.487	23.389	14.945	18.063	15.035
ENSG00000004455	AK2	181.348	229.553	184.696	235.131	175.237	210.46	220.523	239.597
ENSG00000004468	CD38	0.174	0.093	0.247	0.227	0.21	0.301	0.209	0.205
ENSG00000004478	FKBP4	100.944	126.54	104.282	161.2	106.895	156.465	125.358	157.326
ENSG00000004487	KDM1A	31.952	38.915	30.932	36.903	32.638	37.696	35.704	38.714
ENSG00000004534	RBM6	29.685	41.973	31.878	36.223	29.154	33.884	32.193	30.098
ENSG00000004660	CAMKK1	5.606	4.358	5.623	5.796	5.984	5.477	6.412	5.736
ENSG00000004700	RECQL	16.621	19.624	18.195	35.804	18.844	35.359	19.651	39.435
ENSG00000004766	VPS50	11.276	5.25	11.255	11.401	14.843	10.709	12.201	9.004
ENSG00000004776	HSPB6	0.071	0.125	0.016	0.261	0	0.128	0.114	0.174
ENSG00000004777	ARHGAP33	2.768	7.073	3.887	17.625	4.251	16.568	3.827	12.272
ENSG00000004779	NDUFAB1	265.036	325.18	257.548	256.148	233.092	234.11	255.626	248.217
ENSG00000004799	PDK4	8.995	3.457	13.773	5.615	16.773	5.715	22.013	8.256
ENSG00000004809	SLC22A16	0	0	0	0	0	0	0.054	0
ENSG00000004838	ZMYND10	0.146	0.222	0.142	0.327	0.218	0.219	0.157	0.142
ENSG00000004846	ABCB5	0.025	0.006	0	0	0	0	0.055	0
ENSG00000004848	ARX	2.208	0.407	1.216	0.342	1.298	0.277	0.874	0.234
ENSG00000004864	SLC25A13	20.597	15.642	23.881	24.358	24.971	25.217	24.621	26.699
ENSG00000004866	ST7	8.84	7.2	9.64	9.281	9.972	8.962	9.228	10.016
ENSG00000004897	CDC27	29.568	27.205	38.833	48.611	37.312	54.923	36.164	57.149
ENSG00000004939	SLC4A1	0.015	0.016	0.014	0	0.033	0	0.194	0
ENSG00000004948	CALCR	0.088	0.091	0.064	0.121	0.069	0.107	0.042	0.093
ENSG00000004961	HCCS	58.166	66.502	60.138	64.768	57.345	63.709	57.506	66.195
ENSG00000004975	DVL2	20.76	22.094	23.481	28.047	23.478	26.643	19.77	25.355
ENSG00000005001	PRSS22	0.116	0.292	0.107	0.328	0.115	0.304	0.611	0.258
ENSG00000005007	UPF1	7.749	11.827	8.454	13.139	7.956	11.546	6.577	10.688
ENSG00000005020	SKAP2	27.342	11.869	27.611	16.604	29.845	15.925	25.485	17.295
ENSG00000005022	SLC25A5	421.662	505.163	404.227	531.533	400.435	493.892	388.87	536.07
ENSG00000005059	MCUB	9.012	19.934	10.355	23.203	9.513	25.786	8.653	22.112
ENSG00000005073	HOXA11	3.865	4.466	3.624	4.939	3.472	4.884	3.029	4.513
ENSG00000005075	POLR2J	51.525	72.618	48.723	55.404	48.931	54.427	38.238	57.748
ENSG00000005100	DHX33	10.701	10.657	12.693	20.487	14.358	18.709	14.316	21.326
ENSG00000005102	MEOX1	0	0	0	0	0	0	0.014	0
ENSG00000005108	THSD7A	1.065	0.472	1.171	1.127	1.439	1.041	0.989	0.876
ENSG00000005156	LIG3	6.416	5.945	4.812	7.549	4.574	8.239	5.692	9.994
ENSG00000005175	RPAP3	32.668	28.691	28.826	34.757	34.844	37.116	35.203	42.889
ENSG00000005187	ACSM3	14.203	20.048	13.86	11.014	12.484	12.74	12.21	10.098
ENSG00000005189	REXO5	0.978	6.548	1.077	8.057	1.36	7.285	1.13	8.315
ENSG00000005194	CIAPIN1	63.479	53.643	66.725	63.409	62.858	56.582	79.129	61.913
ENSG00000005206	SPPL2B	14.456	11.734	17.63	18.118	18.745	18.358	20.94	14.096
ENSG00000005238	FAM214B	4.662	1.502	5.524	2.134	5.262	1.83	4.971	1.745
ENSG00000005243	COPZ2	0.09	0.079	0	0.103	0.041	0	0.218	0
ENSG00000005249	PRKAR2B	3.532	3.209	4.115	4.608	4.457	4.978	4.12	4.836
ENSG00000005302	MSL3	12.372	17.168	13.663	15.713	13.321	14.495	15.998	16.616
ENSG00000005339	CREBBP	4.374	3.438	6.607	8.273	8.269	9.544	6.112	9.231
ENSG00000005379	TSPOAP1	0.029	0.01	0.082	0.024	0	0.015	0.3	0
ENSG00000005381	MPO	0	0	0	0.011	0	0	0	0.01
ENSG00000005421	PON1	0.107	0.148	0.097	0.052	0.066	0.175	0.137	0.174
ENSG00000005436	GCFC2	14.279	16.31	13.112	17.758	13.196	14.867	11.715	18.532
ENSG00000005448	WDR54	10.861	15.528	11.286	14.488	10.984	12.766	9.68	13.593
ENSG00000005469	CROT	4.733	2.987	5.417	4.111	4.45	4.087	5.624	4.54
ENSG00000005471	ABCB4	0.006	0.014	0.075	0.09	0.039	0.028	0.124	0.022
ENSG00000005483	KMT2E	9.572	6.825	11.262	10.099	12.806	11.322	10.06	9.836
ENSG00000005486	RHBDD2	19.709	20.082	20.536	21.584	19.208	18.77	18.1	20.143
ENSG00000005513	SOX8	0	0.021	0	0	0	0.015	0.028	0.006
ENSG00000005700	IBTK	26.896	19.884	29.363	25.424	32.238	26.123	32.065	27.79
ENSG00000005801	ZNF195	16.519	9.875	21.459	23.48	25.896	25.248	21.246	24.271
ENSG00000005810	MYCBP2	11.01	7.586	11.291	10.225	10.438	11.308	12.303	7.561
ENSG00000005812	FBXL3	15.63	12.66	16.642	18.814	17.89	16.855	19.138	20.527
ENSG00000005844	ITGAL	0.466	0.22	0.399	0.244	0.529	0.199	0.118	0.101
ENSG00000005882	PDK2	0.174	0.026	0.065	0.073	0.088	0.018	0.161	0.069
ENSG00000005884	ITGA3	90.231	61.217	103.755	104.591	109.568	114.434	116.008	126.058
ENSG00000005889	ZFX	13.362	9.303	17.26	16.939	17.961	15.324	20.438	17.788
ENSG00000005893	LAMP2	29.163	16.754	32.764	27.426	35.487	26.498	32.929	32.259
ENSG00000005961	ITGA2B	0.281	0.251	0.316	0.415	0.321	0.408	0.449	0.276
ENSG00000005981	ASB4	0.248	0.263	0.399	0.478	0.585	0.681	0.338	0.276
ENSG00000006007	GDE1	43.738	23.69	44.557	36.993	46.852	35.59	49.221	35.933
ENSG00000006015	REX1BD	36.086	50.658	36.206	33.371	29.695	32.139	38.149	28.73
ENSG00000006016	CRLF1	0.091	0.466	0.078	0.331	0.036	0.213	0.11	0.202
ENSG00000006025	OSBPL7	5.748	3.359	7.652	5.128	7.596	4.551	6.364	3.879
ENSG00000006042	TMEM98	2.323	3.486	1.949	3.63	1.858	3.464	2.646	3.742
ENSG00000006047	YBX2	0.026	0.091	0.02	0.366	0.037	0.308	0.042	0.144
ENSG00000006059	KRT33A	0	0	0.017	0	0	0	0	0
ENSG00000006062	MAP3K14	13.129	12.655	14.76	18.875	14.852	18.859	12.601	18.448
ENSG00000006071	ABCC8	0	0.046	0	0	0.05	0	0.192	0.042
ENSG00000006116	CACNG3	0	0	0.013	0	0	0	0	0
ENSG00000006118	TMEM132A	45.901	42.508	53.735	44.484	55.783	48.561	57.501	43.252
ENSG00000006125	AP2B1	65.737	47.398	67.138	79.914	78.542	80.347	80.583	94.917
ENSG00000006128	TAC1	0	0	0	0	0	0	0.399	0
ENSG00000006194	ZNF263	13.009	11.533	15.264	17.798	15.455	19.471	16.746	19.753
ENSG00000006210	CX3CL1	3.756	2.52	3.643	3.437	4.038	2.748	4.29	3.107
ENSG00000006282	SPATA20	63.269	34.127	62.228	38.755	60.08	37.799	62.411	34.549
ENSG00000006283	CACNA1G	0.043	0.119	0.039	0.212	0.065	0.12	0.046	0.098
ENSG00000006327	TNFRSF12A	277.576	308.343	302.658	290.617	285.178	297.015	248.985	310.431
ENSG00000006377	DLX6	0	0.007	0	0	0	0	0.044	0.009
ENSG00000006432	MAP3K9	3.389	1.881	4.466	4.098	5.574	4.165	5.293	3.995
ENSG00000006451	RALA	19.89	23.865	20.625	24.326	22.811	25.008	22.789	28.599
ENSG00000006453	BAIAP2L1	30.627	26.171	32.586	37.002	34.751	38.026	39.862	40.956
ENSG00000006459	KDM7A	0.809	0.317	1.149	1.021	1.501	1.056	1.302	1.288
ENSG00000006468	ETV1	2.649	4.015	2.616	7.848	3.31	6.293	3.061	5.709
ENSG00000006530	AGK	18.219	13.106	19.543	21.133	22.877	22.754	26.66	26.346
ENSG00000006534	ALDH3B1	101.472	54.457	103.47	64.802	102.848	61.026	98.436	59.611
ENSG00000006555	TTC22	1.854	0.887	1.647	1.238	1.6	1.162	1.558	0.956
ENSG00000006576	PHTF2	4.639	7.35	5.632	12.966	5.959	11.203	5.425	14.263
ENSG00000006606	CCL26	8.367	9.553	7.969	9.222	9.332	8.339	8.05	7.228
ENSG00000006607	FARP2	11.049	6.219	13.826	16.035	15.908	18.218	16.732	15.502
ENSG00000006611	USH1C	17.302	5.141	16.681	4.135	14.226	4.494	13.382	2.869
ENSG00000006625	GGCT	35.51	75.504	34.826	71.664	34.484	74.622	38.85	72.225
ENSG00000006634	DBF4	4.578	20.311	5.642	39.203	6.054	39.002	5.758	38.41
ENSG00000006638	TBXA2R	1.128	1.014	1.074	1.113	1.191	1.015	1.22	1.019
ENSG00000006652	IFRD1	38.223	55.116	41.188	74.862	50.346	79.139	79.882	99.267
ENSG00000006659	LGALS14	0	0	0	0	0	0	0	0
ENSG00000006695	COX10	8.385	5.835	9.413	10.651	10.209	10.134	10.252	12.197
ENSG00000006704	GTF2IRD1	5.196	12.045	8.071	6.263	5.89	5.949	5.627	8.464
ENSG00000006712	PAF1	27.954	46.042	38.274	54.721	40.567	52.916	37.913	50.859
ENSG00000006715	VPS41	16.951	7.116	20.045	15.777	25.272	15.999	26.475	16.875
ENSG00000006740	ARHGAP44	0.688	0.691	0.511	0.892	0.504	0.488	0.67	0.707
ENSG00000006744	ELAC2	35.67	30.939	39.977	48.592	40.351	49.339	40.958	54.559
ENSG00000006747	SCIN	0.327	0.467	0.387	0.633	0.284	0.713	0.763	0.688
ENSG00000006756	ARSD	14.685	5.93	15.757	6.917	16.133	6.582	15.767	8.049
ENSG00000006757	PNPLA4	38.414	30.558	35.941	29.977	37.242	29.08	31.01	31.268
ENSG00000006788	MYH13	0.006	0.002	0.01	0.006	0	0	0.003	0.003
ENSG00000006831	ADIPOR2	39.041	32.382	44.837	61.66	49.216	56.421	45.924	60.763
ENSG00000006837	CDKL3	3.101	3.17	3.405	3.667	3.698	3.518	4.272	2.697
ENSG00000007001	UPP2	0	0	0	0	0	0	0.012	0
ENSG00000007038	PRSS21	0	0	0	0	0	0	0.04	0.022
ENSG00000007047	MARK4	10.045	4.357	13.059	10.572	13.463	11.62	18.444	10.801
ENSG00000007062	PROM1	0	0	0.023	0	0.017	0	0.053	0.07
ENSG00000007080	CCDC124	43.173	64.924	50.387	55.718	47.802	55.997	36.544	51.327
ENSG00000007129	CEACAM21	0	0.029	0	0.015	0	0	0.015	0.026
ENSG00000007168	PAFAH1B1	66.93	61.18	75.85	84.521	81.103	80.338	80.293	98.412
ENSG00000007171	NOS2	0.029	0.053	0.008	0.033	0.016	0.063	0.044	0.019
ENSG00000007174	DNAH9	0.03	0.029	0.057	0.02	0.079	0.028	0.299	0.041
ENSG00000007202	KIAA0100	38.072	28.946	39.422	39.342	44.888	35.492	48.465	39.247
ENSG00000007216	SLC13A2	0	0.007	0	0.01	0	0	0.023	0.009
ENSG00000007237	GAS7	0.901	0.27	0.612	0.536	0.563	0.433	0.495	0.373
ENSG00000007255	TRAPPC6A	20.645	9.116	18.678	6.422	17.785	6.724	17.627	5.54
ENSG00000007264	MATK	0.42	0.386	0.464	0.491	0.578	0.506	0.499	0.589
ENSG00000007306	CEACAM7	0	0	0	0	0	0.012	0	0
ENSG00000007312	CD79B	0.033	0.091	0.094	0.055	0.036	0	0.13	0.065
ENSG00000007314	SCN4A	0.005	0.01	0.019	0.013	0.01	0.011	0.024	0.009
ENSG00000007341	ST7L	11.373	11.218	11.057	14.026	12.157	15.602	10.339	16.598
ENSG00000007350	TKTL1	0.045	0.014	0	0	0	0.011	0.009	0.085
ENSG00000007372	PAX6	0.014	0.068	0.07	0.043	0.042	0.032	0.093	0.059
ENSG00000007376	RPUSD1	14.463	22.533	17.125	21.438	14.827	19.636	16.035	20.636
ENSG00000007384	RHBDF1	20.042	13.549	20.925	12.418	16.372	15.904	20.246	10.725
ENSG00000007392	LUC7L	19.612	41.36	24.556	29.237	23.412	28.48	25.197	26.04
ENSG00000007402	CACNA2D2	0.192	0.103	0.083	0.06	0.137	0.05	0.077	0.099
ENSG00000007516	BAIAP3	0.28	0.163	0.237	0.296	0.361	0.181	0.323	0.169
ENSG00000007520	TSR3	58.133	76.084	60.241	57.572	55.551	55.748	64.654	51.923
ENSG00000007541	PIGQ	15.981	16.843	17.611	14.474	14.81	14.494	16.522	14.239
ENSG00000007545	CRAMP1	2.486	1.705	3.797	4.372	3.65	4.303	2.974	3.393
ENSG00000007866	TEAD3	4.246	2.784	5.042	4.381	5.187	4.46	4.675	4.492
ENSG00000007908	SELE	0	0	0	0	0	0	0.09	0
ENSG00000007923	DNAJC11	31.897	27.54	37.434	40.129	37.283	38.606	39.677	39.206
ENSG00000007933	FMO3	0.074	0.024	0.118	0.041	0.027	0.014	0.086	0.048
ENSG00000007944	MYLIP	3.261	2.508	3.452	3.903	4.843	4.444	7.73	8.273
ENSG00000007952	NOX1	0	0	0	0	0	0	0.098	0
ENSG00000007968	E2F2	0.516	2.754	0.674	4.566	0.592	3.888	0.766	3.563
ENSG00000008018	PSMB1	311.541	365.668	285.097	294.935	273.092	284.199	309.819	302.991
ENSG00000008056	SYN1	0	0	0.014	0.043	0.019	0.042	0	0.036
ENSG00000008083	JARID2	7.048	3.088	9.151	6.6	10.223	6.544	10.387	6.877
ENSG00000008086	CDKL5	1.37	0.57	1.961	1.733	2.393	1.665	2.524	1.805
ENSG00000008118	CAMK1G	0	0	0	0	0	0	0	0
ENSG00000008128	CDK11A	14.635	15.753	16.489	17.822	16.519	16.989	18.786	14.294
ENSG00000008130	NADK	89.91	57.303	94.507	75.876	87.656	69.732	92.861	68.515
ENSG00000008196	TFAP2B	0	0	0	0	0	0	0.057	0
ENSG00000008197	TFAP2D	0	0	0	0	0	0	0	0
ENSG00000008226	DLEC1	0.025	0.01	0.037	0.007	0.027	0.016	0.034	0.011
ENSG00000008256	CYTH3	7.517	4.782	9.459	9.084	9.18	8.726	8.935	9.008
ENSG00000008277	ADAM22	0.894	0.589	0.789	1.544	0.981	1.751	0.865	1.914
ENSG00000008282	SYPL1	100.608	80.642	104.014	107.97	109.138	97.461	112.808	117.379
ENSG00000008283	CYB561	9.677	7.254	10.237	10.634	10.717	9.837	14.67	10.664
ENSG00000008294	SPAG9	20.078	11.488	24.911	28.475	28.916	28.025	25.863	30.114
ENSG00000008300	CELSR3	3.95	3.637	4.478	4.707	4.432	4.266	4.025	3.433
ENSG00000008311	AASS	0.475	0.351	0.472	0.506	0.478	0.545	0.537	0.479
ENSG00000008323	PLEKHG6	0.085	0.009	0.039	0.041	0.04	0.014	0.04	0.179
ENSG00000008324	SS18L2	13.36	19.895	15.507	17.039	14.226	14.467	13.983	15.703
ENSG00000008382	MPND	3.779	6.064	4.215	5.119	4.052	4.71	3.873	4.96
ENSG00000008394	MGST1	1927.04	1145.13	1781.6	1049.99	1725.23	1024.57	1740.68	1123.51
ENSG00000008405	CRY1	9.317	9.308	10.827	11.895	10.982	13.076	17.404	14.475
ENSG00000008438	PGLYRP1	0	0	0	0	0	0	0	0
ENSG00000008441	NFIX	2.185	1.239	2.878	2.495	3.167	2.464	2.973	2.719
ENSG00000008513	ST3GAL1	14.499	5.145	16.648	8.542	18.65	7.872	16.389	9.684
ENSG00000008516	MMP25	0.094	0.078	0.087	0.088	0.07	0.045	0.066	0.028
ENSG00000008517	IL32	244.281	229.347	218.671	180.806	243.594	190.619	314.354	211.437
ENSG00000008710	PKD1	32.703	26.541	31.276	41.814	36.535	40.977	34.65	33.645
ENSG00000008735	MAPK8IP2	1.173	1.615	1.389	1.776	1.354	1.673	1.693	1.74
ENSG00000008838	MED24	20.101	22.877	21.713	29.557	27.573	29.54	27.076	31.911
ENSG00000008853	RHOBTB2	3.065	3.841	4.256	5.143	4.364	4.947	3.928	4.306
ENSG00000008869	HEATR5B	3.983	1.074	4.316	3.367	5.975	3.249	4.956	3.736
ENSG00000008952	SEC62	56.219	60.265	65.531	56.93	64.711	50.157	65.51	50.338
ENSG00000008988	RPS20	5544.85	6020.68	4943.51	4435.66	4569.45	4082.29	5946.06	4286.35
ENSG00000009307	CSDE1	209.739	164.266	268.204	306.825	334.517	284.227	281.753	364.607
ENSG00000009335	UBE3C	35.098	23.186	42.129	45.495	45.798	40.087	43.38	45.666
ENSG00000009413	REV3L	4.956	4.827	6.531	7.381	6.771	7.046	6.382	8.407
ENSG00000009694	TENM1	1.145	0.708	1.541	2.112	2.229	2.113	1.657	1.906
ENSG00000009709	PAX7	0	0	0	0	0	0	0.006	0
ENSG00000009724	MASP2	0	0.015	0.031	0.051	0.077	0.011	0.095	0.036
ENSG00000009765	IYD	0.011	0.008	0.004	0	0.052	0.039	0.039	0
ENSG00000009780	FAM76A	2.488	2.208	3.654	2.862	2.921	3.462	2.805	3.411
ENSG00000009790	TRAF3IP3	0.019	0.029	0	0	0	0	0.105	0
ENSG00000009830	POMT2	8.551	7.185	8.915	12.941	10.402	11.578	9.79	13.295
ENSG00000009844	VTA1	54.609	41.43	56.977	56.232	58.007	56.375	45.095	58.58
ENSG00000009950	MLXIPL	14.233	11.097	17.485	18.033	17.503	18.38	12.675	14.928
ENSG00000009954	BAZ1B	20.357	22.765	24.109	42.066	28.992	43.09	28.43	43.045
ENSG00000010017	RANBP9	14.779	13.039	16.335	22.251	17.986	21.865	13.277	23.923
ENSG00000010030	ETV7	0.386	0.326	0.271	0.248	0.249	0.353	0.29	0.286
ENSG00000010072	SPRTN	7.729	7.361	9.019	12.208	9.254	11.103	10.01	11.121
ENSG00000010165	METTL13	29.964	37.706	29.485	31.545	29.733	33.186	33.5	32.436
ENSG00000010219	DYRK4	19.712	20.086	14.962	19.267	15.696	19.001	17.749	19.048
ENSG00000010244	ZNF207	87.233	76.405	97.267	118.834	99.261	111.437	94.572	131.031
ENSG00000010256	UQCRC1	162.299	172.391	153.711	169.852	143.954	166.744	144.459	163.909
ENSG00000010270	STARD3NL	42.924	35.996	45.861	42.647	43.949	41.266	47.765	46.072
ENSG00000010278	CD9	52.98	84.879	54.389	76.919	54.201	69.099	57.669	79.686
ENSG00000010282	HHATL	0	0	0	0	0	0.088	0.211	0
ENSG00000010292	NCAPD2	18.249	65.679	23.7	125.464	24.455	114.466	22.664	111.726
ENSG00000010295	IFFO1	1.244	0.325	1.578	0.242	1.417	0.317	1.81	0.369
ENSG00000010310	GIPR	0.279	0.122	0.499	0.178	0.397	0.171	0.651	0.35
ENSG00000010318	PHF7	5.146	4.702	5.923	6.5	5.179	6.27	7.407	5.404
ENSG00000010319	SEMA3G	0.081	0.056	0.099	0.092	0.085	0.1	0.05	0.096
ENSG00000010322	NISCH	10.461	7.643	13.837	17.13	13.175	16.379	10.268	12.068
ENSG00000010327	STAB1	0.007	0.006	0.011	0.003	0.01	0.003	0.055	0.009
ENSG00000010361	FUZ	0.589	0.593	0.768	0.533	0.688	0.704	0.985	0.486
ENSG00000010379	SLC6A13	0.098	0.051	0.164	0	0.167	0	0.184	0.022
ENSG00000010404	IDS	34.639	16.105	40.489	31.784	46.279	31.043	44.671	37.746
ENSG00000010438	PRSS3	0.062	0.05	0.075	0	0	0	0	0.032
ENSG00000010539	ZNF200	4.31	4.714	4.623	7.238	4.25	6.709	3.567	5.164
ENSG00000010610	CD4	0.078	0.021	0.069	0.029	0.062	0.076	0.08	0.059
ENSG00000010626	LRRC23	21.602	25.336	20.425	21.654	21.632	21.968	23.556	21.202
ENSG00000010671	BTK	0.047	0.045	0	0.036	0.129	0.055	0.125	0.074
ENSG00000010704	HFE	13.479	8.328	13.823	13.128	12.816	11.2	13.181	13.362
ENSG00000010803	SCMH1	10.79	10.754	10.485	15.753	12.34	17.218	12.88	18.595
ENSG00000010810	FYN	0.929	1.241	0.733	1.49	1.033	2.348	1.442	1.753
ENSG00000010818	HIVEP2	1.362	0.664	2.142	2.39	2.631	1.944	2.214	2.188
ENSG00000010932	FMO1	0	0	0	0	0	0	0.061	0
ENSG00000011007	ELOA	9.521	6.038	10.593	10.258	10.921	10.983	10.794	11.18
ENSG00000011009	LYPLA2	36.797	28.214	36.182	31.758	34.972	28.605	36.922	29.113
ENSG00000011021	CLCN6	2.693	1.191	3.798	3.16	3.842	3.352	3.395	2.862
ENSG00000011028	MRC2	1.212	2.351	1.718	2.261	1.864	2.383	2.04	2.132
ENSG00000011052	NME1-NME2	3.812	5.342	3.903	4.548	3.178	3.71	3.123	3.768
ENSG00000011083	SLC6A7	0	0	0	0	0.006	0	0.051	0.005
ENSG00000011105	TSPAN9	15.079	8.368	16.128	13.437	17.499	12.821	17.941	12.775
ENSG00000011114	BTBD7	8.218	4.789	11.009	9.379	11.011	8.622	10.309	8.301
ENSG00000011132	APBA3	5.223	4.509	4.34	5.309	4.538	4.847	4.502	4.516
ENSG00000011143	MKS1	5.007	5.653	4.957	6.383	4.622	6.512	4.645	6.349
ENSG00000011198	ABHD5	19.571	12.222	20.416	17.885	21.766	16.626	19.145	19.12
ENSG00000011201	ANOS1	0.302	0.034	0.094	0.08	0.173	0.143	0.101	0.1
ENSG00000011243	AKAP8L	15.216	16.338	18.66	16.912	18.929	17.358	19.089	16.354
ENSG00000011258	MBTD1	4.392	2.358	5.526	4.599	5.553	5.367	5.13	5.216
ENSG00000011260	UTP18	44.631	67.754	47.373	65.884	45.999	70.688	58.72	70.126
ENSG00000011275	RNF216	16.678	16.39	19.088	24.937	20.271	24.851	20.93	25.889
ENSG00000011295	TTC19	15.624	10.558	16.281	13.567	17.798	13.124	23.676	15.578
ENSG00000011304	PTBP1	100.988	165.262	109.92	188.839	110.897	176.741	100.307	190.887
ENSG00000011332	DPF1	0.749	2.764	0.661	2.648	1.097	3.59	0.938	3.046
ENSG00000011347	SYT7	0.264	0.447	0.446	0.869	0.456	0.87	0.392	0.89
ENSG00000011376	LARS2	11.143	7.565	11.359	14.254	11.671	13.819	14.957	15.717
ENSG00000011405	PIK3C2A	6.259	3.368	8.41	8.812	9.395	9.072	8.475	9.732
ENSG00000011422	PLAUR	56.974	51.117	56.855	51.299	60.046	56.441	89.895	72.814
ENSG00000011426	ANLN	4.142	89.986	8.204	108.375	6.607	105.05	6.177	112.956
ENSG00000011451	WIZ	5.934	5.579	7.052	9.297	7.401	8.067	6.005	8.731
ENSG00000011454	RABGAP1	5.703	2.264	7.412	5.829	8.045	5.714	8.887	6.07
ENSG00000011465	DCN	1.554	0.567	1.607	0.329	1.48	0.785	2.177	0.54
ENSG00000011478	QPCTL	12.546	10.004	10.82	8.115	10.816	9.845	11.974	8.218
ENSG00000011485	PPP5C	46.182	72.386	52.47	90.045	52.001	85.682	57.64	88.479
ENSG00000011523	CEP68	2.588	1.576	2.628	2.44	3.026	2.535	3.09	2.579
ENSG00000011566	MAP4K3	7.568	4.724	7.767	8.548	8.937	8.71	12.154	10.026
ENSG00000011590	ZBTB32	0.01	0.092	0.085	0.167	0.06	0.074	0.274	0.052
ENSG00000011600	TYROBP	0.443	0.366	0.41	0.343	0.619	0.179	0.336	0.402
ENSG00000011638	LDAF1	16.836	8.301	16.588	7.49	16.587	7.698	16.137	8.924
ENSG00000011677	GABRA3	0.275	0.075	0.476	0.055	0.266	0.071	0.445	0.091
ENSG00000012048	BRCA1	2.148	13.937	2.698	23.527	2.883	24.57	3.302	23.547
ENSG00000012061	ERCC1	71.715	84.315	63.962	76.174	64.151	76.447	92.498	76.711
ENSG00000012124	CD22	0.514	0.149	0.838	0.39	0.572	0.532	1.007	0.115
ENSG00000012171	SEMA3B	73.231	29.961	76.049	30.982	70.515	30.06	75.059	21.189
ENSG00000012174	MBTPS2	18.617	10.18	19.997	18.602	21.479	18.686	22.35	21.822
ENSG00000012211	PRICKLE3	7.629	6.235	9.318	9.923	9.595	9.173	9.223	9.028
ENSG00000012223	LTF	0.019	0	0	0	0	0	0.015	0
ENSG00000012232	EXTL3	17.629	13.618	20.885	23.293	22.023	20.555	22.851	25.435
ENSG00000012504	NR1H4	1.788	0.081	0.853	0.384	1.625	0.285	1.025	0.204
ENSG00000012660	ELOVL5	72.87	67.441	78.981	101.101	85.456	100.759	75.586	104.468
ENSG00000012779	ALOX5	11.202	1.28	11.051	1.947	10.974	2.452	10.599	1.523
ENSG00000012817	KDM5D	0	0	0	0	0	0	0.036	0
ENSG00000012822	CALCOCO1	23.235	4.732	23.52	8.565	23.004	6.697	18.548	6.302
ENSG00000012963	UBR7	6.508	14.361	6.215	22.208	6.932	22.002	7.733	23.905
ENSG00000012983	MAP4K5	12.049	6.928	14.561	15.939	15.94	14.988	15.048	18.012
ENSG00000013016	EHD3	2.684	1.06	3.054	2.224	3.583	1.953	2.776	2.017
ENSG00000013275	PSMC4	92.759	99.702	95.559	107.421	97.591	101.785	86.82	107.835
ENSG00000013288	MAN2B2	6.331	2.399	6.97	5.788	7.554	4.974	7.007	5.649
ENSG00000013293	SLC7A14	0	0	0	0	0	0	0.036	0.002
ENSG00000013297	CLDN11	0.194	0.022	0.143	0.036	0.126	0.179	0.144	0.066
ENSG00000013306	SLC25A39	148.16	167.405	141.173	161.114	147.031	157.344	161.358	162.199
ENSG00000013364	MVP	122.111	58.079	134.441	69.729	126.708	65.158	123.868	65.024
ENSG00000013374	NUB1	39.118	32.79	41.521	42.616	42.036	42.868	37.937	43.523
ENSG00000013375	PGM3	16.654	7.379	16.869	15.568	18.706	14.425	16.761	17.558
ENSG00000013392	RWDD2A	1.694	0.716	1.499	0.831	1.553	0.755	1.354	0.774
ENSG00000013441	CLK1	23.205	42.49	22.933	28.325	23.976	27.087	33.525	29.587
ENSG00000013503	POLR3B	8.837	6.568	9.91	11.627	10.347	10.937	10.17	12.674
ENSG00000013523	ANGEL1	6.343	2.512	5.877	5.075	5.58	4.436	5.363	5
ENSG00000013561	RNF14	42.805	21.264	43.461	31.777	47.966	30.377	57.485	34.355
ENSG00000013563	DNASE1L1	22.334	12.185	22.489	13.407	22.975	13.837	21.373	14.065
ENSG00000013573	DDX11	26.966	50.556	31.14	87.985	34.449	87.531	36.691	78.23
ENSG00000013583	HEBP1	83.699	59.145	80.878	53.645	71.981	54.856	85.619	58.743
ENSG00000013588	GPRC5A	72.877	46.993	88.679	84.612	91.621	83.343	85.161	89.005
ENSG00000013619	MAMLD1	1.884	2.252	2.598	3.159	2.62	2.953	2.494	3.058
ENSG00000013725	CD6	0.057	0	0	0.066	0	0	0.187	0
ENSG00000013810	TACC3	23.101	120.81	24.037	113.158	23.847	112.794	24.577	98.368
ENSG00000014123	UFL1	12.872	7.375	14.495	13.725	15.969	13.525	13.359	14.836
ENSG00000014138	POLA2	5.23	32.833	4.758	28.707	5.37	26.632	5.079	22.363
ENSG00000014164	ZC3H3	12.374	9.875	14.096	14.929	14.722	13.844	11.42	13.732
ENSG00000014216	CAPN1	50.807	34.815	54.966	37.719	53.032	35.28	52.148	35.794
ENSG00000014257	ACP3	0	0	0	0	0	0.016	0.031	0
ENSG00000014641	MDH1	146.695	183.178	136.268	152.855	130.297	147.972	168.335	151.067
ENSG00000014824	SLC30A9	31.374	21.133	34.698	29.711	37.516	29.642	36.316	36.21
ENSG00000014914	MTMR11	18.279	10.375	17.897	16.959	16.232	15.502	14.429	13.905
ENSG00000014919	COX15	25.261	13.703	25.17	20.975	27.588	20.216	29.052	23.316
ENSG00000015133	CCDC88C	1.408	1.351	1.626	2.106	1.874	2.19	1.95	2.565
ENSG00000015153	YAF2	27.388	26.633	24.027	27.165	22.265	25.677	27.692	26.64
ENSG00000015171	ZMYND11	28.704	20.164	33.091	38.493	39.166	37.872	34.803	40.905
ENSG00000015285	WAS	0.065	0.015	0.129	0	0.119	0.033	0.185	0.084
ENSG00000015413	DPEP1	2.917	6.114	3.21	5.491	2.423	4.735	2.937	5.168
ENSG00000015475	BID	73.771	94.787	76.576	73.98	76.447	81.359	76.022	75.493
ENSG00000015479	MATR3	95.36	106.945	101.315	143.865	107.497	138.602	147.108	173.978
ENSG00000015520	NPC1L1	0.705	0.105	0.564	0.225	0.638	0.203	0.503	0.159
ENSG00000015532	XYLT2	6.117	3.922	7.1	5.428	6.727	5.389	5.987	4.801
ENSG00000015568	RGPD5	3.658	1.444	6.558	2.764	6.929	5.862	7.263	5.715
ENSG00000015592	STMN4	0	0.012	0	0	0.016	0	0.019	0
ENSG00000015676	NUDCD3	24.963	21.267	30.049	37.062	30.252	33.149	31.102	37.131
ENSG00000016082	ISL1	0	0.015	0	0.025	0.025	0	0	0.021
ENSG00000016391	CHDH	3.171	3.309	3.405	5.872	3.566	5.959	4.78	5.508
ENSG00000016402	IL20RA	0.236	1.152	0.588	0.792	0.437	0.302	0.585	0.706
ENSG00000016490	CLCA1	0	0	0	0	0	0	0.021	0
ENSG00000016602	CLCA4	0	0	0	0	0.12	0	0	0
ENSG00000016864	GLT8D1	27.158	23.784	28.649	23.49	25.92	27.063	26.935	26.785
ENSG00000017260	ATP2C1	29.562	24.128	33.975	36.788	34.554	31.214	38.984	36.593
ENSG00000017427	IGF1	0	0	0	0	0.005	0	0.066	0.163
ENSG00000017483	SLC38A5	0.257	1.212	0.62	1.412	0.342	1.537	0.57	1.882
ENSG00000017797	RALBP1	25.362	24.075	26.671	30.664	29.293	30.257	30.271	30.067
ENSG00000018189	RUFY3	8.784	4.602	11.906	10.291	12.68	10.936	9.964	9.946
ENSG00000018236	CNTN1	1.04	0.619	1.508	1.468	2.368	1.809	2.399	2.195
ENSG00000018280	SLC11A1	0.362	0.155	0.309	0.028	0.531	0.118	0.265	0.246
ENSG00000018408	WWTR1	34.435	21.696	43.414	36.635	46.327	32.254	43.323	42.275
ENSG00000018510	AGPS	46.751	29.41	52.22	60.543	59.944	59.293	60.989	72.348
ENSG00000018607	ZNF285CP	0	0	0	0	0	0	0.063	0
ENSG00000018610	STEEP1	21.259	23.863	21.123	24.557	20.591	23.373	28.607	25.451
ENSG00000018625	ATP1A2	0.399	0.07	0.33	0.213	0.413	0.097	0.427	0.071
ENSG00000018699	TTC27	16.74	19.379	16.227	19.152	18.566	19.925	20.722	21.822
ENSG00000018869	ZNF582	2.406	2.454	2.433	2.522	3.659	2.212	3.665	2.354
ENSG00000019102	VSIG2	0	0	0.047	0.022	0	0	0.018	0
ENSG00000019144	PHLDB1	12.434	6.995	14.865	10.646	15.647	9.984	14.216	8.513
ENSG00000019169	MARCO	0.434	0.169	0.672	0.161	0.745	0.258	1.296	0.239
ENSG00000019186	CYP24A1	489.621	346.67	542.754	607.891	567.798	577.396	400.019	499.063
ENSG00000019485	PRDM11	4.736	4.778	5.13	7.877	5.889	6.426	5.083	6.67
ENSG00000019505	SYT13	0.013	0.01	0.026	0.01	0.02	0	0.035	0.013
ENSG00000019549	SNAI2	6.345	3.744	10.755	6.145	16.87	8.087	41.906	25.424
ENSG00000019582	CD74	0.046	0.055	0.086	0.016	0.044	0.023	0.138	0.066
ENSG00000019991	HGF	0	0.007	0	0	0	0.006	0.052	0
ENSG00000019995	ZRANB1	5.58	4.467	6.164	7.237	6.529	6.854	6.712	7.1
ENSG00000020129	NCDN	20.062	9.567	21.976	18.111	23.907	15.563	23.062	17.798
ENSG00000020181	ADGRA2	0.144	0.254	0.249	0.358	0.307	0.474	0.272	0.475
ENSG00000020219	CCT8L1P	0	0	0.015	0	0	0	0.045	0
ENSG00000020256	ZFP64	10.401	9.977	11.18	13.838	11.991	13.306	10.607	13.717
ENSG00000020426	MNAT1	40.668	38.635	37.438	40.386	39.466	41.07	47.302	43.283
ENSG00000020577	SAMD4A	10.094	4.117	12.731	11.507	17.594	12.648	22.289	14.249
ENSG00000020633	RUNX3	8.472	14.63	8.823	16.96	9.161	16.081	8.906	17.277
ENSG00000020922	MRE11	9.155	10.443	11.616	25.175	12.673	23.882	13.847	26.226
ENSG00000021300	PLEKHB1	0.135	0	0.146	0.071	0.24	0.098	0.398	0.011
ENSG00000021355	SERPINB1	94.852	59.679	94.958	74.556	94.086	71.669	87.059	72.141
ENSG00000021461	CYP3A43	0	0	0.017	0.054	0	0	0.014	0.014
ENSG00000021488	SLC7A9	0.131	0.134	0.172	0.118	0.109	0.065	0.085	0.055
ENSG00000021574	SPAST	8.83	7.242	10.374	11.168	10.689	10.447	12.67	11.477
ENSG00000021645	NRXN3	0	0	0.007	0.004	0.076	0	0.19	0.007
ENSG00000021762	OSBPL5	2.679	4.145	3.314	3.077	3.741	3.226	2.912	3.384
ENSG00000021776	AQR	9.012	9.088	10.3	11.3	10.319	12.608	9.007	12.532
ENSG00000021826	CPS1	364.144	288.095	385.436	370.22	371.413	352.697	313.9	293.891
ENSG00000021852	C8B	0	0	0	0	0	0	0.132	0
ENSG00000022267	FHL1	25.371	32.813	29.205	47.628	36.167	52.96	35.239	59.487
ENSG00000022277	RTF2	47.378	40.588	46.469	46.436	48.714	46.192	49.042	49.043
ENSG00000022355	GABRA1	0	0	0	0	0	0	0.121	0
ENSG00000022556	NLRP2	0	0	0.007	0.019	0.025	0.027	0.055	0.146
ENSG00000022567	SLC45A4	8.718	4.187	9.112	9.255	9.39	6.496	8.348	6.496
ENSG00000022840	RNF10	105.217	110.359	110.99	100.95	103.34	98.659	116.129	99.759
ENSG00000022976	ZNF839	6.922	7.566	7.283	7.347	7.985	9.885	9.141	7.676
ENSG00000023041	ZDHHC6	13.742	20.074	11.968	26.944	12.049	22.208	10.665	20.84
ENSG00000023171	GRAMD1B	11.101	8.535	13.249	21.466	16.133	20.008	14.907	22.706
ENSG00000023191	RNH1	111.213	124.958	106.144	112.999	102.479	108.792	125.098	113.569
ENSG00000023228	NDUFS1	67.346	40.124	72.334	71.796	75.942	67.133	78.597	75.613
ENSG00000023287	RB1CC1	28.848	17.139	30.031	26.031	35.304	28.386	32.784	28.929
ENSG00000023318	ERP44	26.063	13.146	25.648	18.629	27.081	18.255	25.793	22.533
ENSG00000023330	ALAS1	65.687	56.085	66.24	56.494	64.368	54.215	61.52	55.561
ENSG00000023445	BIRC3	42.229	38.111	40.889	50.884	48.405	52.783	46.07	50.758
ENSG00000023516	AKAP11	3.994	2.012	5.135	4.894	5.779	4.636	4.799	4.935
ENSG00000023572	GLRX2	38.164	53.645	41.426	49.532	39.349	49.61	42.82	51.364
ENSG00000023608	SNAPC1	18.113	14.037	17.723	17.381	18.713	17.133	16.056	17.368
ENSG00000023697	DERA	44.829	59.368	43.564	69.775	45.284	64.844	45.634	65.09
ENSG00000023734	STRAP	355.302	396.67	344.077	347.486	351.098	331.434	384.759	374.725
ENSG00000023839	ABCC2	157.891	105.127	182.288	146.914	194.077	145.905	183.684	131.345
ENSG00000023892	DEF6	0.027	0.035	0.02	0.02	0.064	0.031	0.083	0.074
ENSG00000023902	PLEKHO1	0.761	2.044	0.981	1.816	0.772	1.841	1.351	2.015
ENSG00000023909	GCLM	180.389	150.096	197.823	229.72	209.206	222.9	265.067	252.548
ENSG00000024048	UBR2	4.126	1.663	5.116	3.611	5.58	3.744	5.38	3.653
ENSG00000024422	EHD2	17.981	6.135	22.705	9.913	23.238	9.456	24.573	10.057
ENSG00000024526	DEPDC1	1.098	25.411	2.001	40.483	2.511	38.225	1.296	41.805
ENSG00000024862	CCDC28A	12.293	10.867	11.896	10.532	11.124	10.084	11.374	10.185
ENSG00000025039	RRAGD	3.202	0.731	3.549	0.975	3.905	1.549	3.07	1.116
ENSG00000025156	HSF2	4.741	3.546	4.977	5.37	5.085	5.641	8.652	6.873
ENSG00000025293	PHF20	18.386	16.681	18.547	22.274	20.048	20.672	21.5	24.87
ENSG00000025423	HSD17B6	0.32	0.688	0.081	0.409	0.345	0.644	0.192	0.552
ENSG00000025434	NR1H3	31.319	19.673	27.984	20.317	28.135	14.906	30.05	17.103
ENSG00000025708	TYMP	127.363	76.072	114.218	47.46	104.482	50.801	117.378	45.474
ENSG00000025770	NCAPH2	12.754	59.469	13.044	55.501	13.806	52.059	16.215	51.993
ENSG00000025772	TOMM34	26.379	22.211	26.518	29.225	26.868	27.788	28.843	33.416
ENSG00000025796	SEC63	50.2	36.479	53.369	51.927	52.195	47.375	56.074	54.065
ENSG00000025800	KPNA6	14.859	9.963	15.729	12.655	16.27	13.553	15.223	11.414
ENSG00000026025	VIM	354.456	563.301	374.397	638.713	384.583	606.312	411.689	724.566
ENSG00000026036	RTEL1-TNFRSF6B	0.846	1.43	1.276	2.205	1.243	2.512	1.32	1.931
ENSG00000026103	FAS	36.731	19.562	39.988	29.48	39.788	29.495	40.094	30.027
ENSG00000026297	RNASET2	39.681	25.057	43.776	25.443	41.293	24.248	42.495	24.477
ENSG00000026508	CD44	91.413	33.689	105.638	60.937	115.955	61.895	102.432	82.011
ENSG00000026559	KCNG1	8.887	10.27	8.823	12.349	10.293	12.895	11.385	15.202
ENSG00000026652	AGPAT4	1.035	0.79	1.211	0.591	1.353	1.303	1.466	1.167
ENSG00000026751	SLAMF7	1.022	0.087	1.204	0.178	1.202	0.104	1.111	0.269
ENSG00000026950	BTN3A1	4.912	2.084	5.8	3.536	5.522	3.952	5.828	3.505
ENSG00000027001	MIPEP	32.207	42.459	17.627	21.214	26.98	20.456	38.156	28.574
ENSG00000027075	PRKCH	2.704	2.519	2.692	4.108	2.7	3.783	2.876	3.063
ENSG00000027644	INSRR	0	0	0.004	0	0	0	0.013	0
ENSG00000027697	IFNGR1	85.443	36.335	85.538	44.457	86.386	41.604	80.379	40.475
ENSG00000027847	B4GALT7	15.258	11.796	14.587	12.956	15.932	11.91	15.245	11.64
ENSG00000027869	SH2D2A	7.274	6.635	7.709	7.308	7.151	6.917	8.794	8.351
ENSG00000028116	VRK2	21.21	21.074	22.886	32.66	26.116	34.432	25.784	42.055
ENSG00000028137	TNFRSF1B	0.161	0.139	0.172	0.229	0.218	0.221	0.252	0.284
ENSG00000028203	VEZT	67.796	48.974	80.555	75.92	88.299	74.875	79.187	85.977
ENSG00000028277	POU2F2	0.131	0.172	0.282	0.154	0.185	0.134	0.244	0.113
ENSG00000028310	BRD9	25.314	33.325	29.936	41.466	26.747	43.044	36.381	34.899
ENSG00000028528	SNX1	48.678	30.459	47.326	37.489	49.662	37.148	51.893	37.832
ENSG00000028839	TBPL1	26.523	28.359	29.067	37.293	34.391	35.005	29.135	42.328
ENSG00000029153	ARNTL2	17.291	11.764	17.178	25.347	21.308	26.418	30.179	38.473
ENSG00000029363	BCLAF1	34.797	30.609	44.085	65.938	54.189	64.918	65.792	84.903
ENSG00000029364	SLC39A9	28.44	20.96	31.118	31.008	33.579	28.363	33.52	31.368
ENSG00000029534	ANK1	0.357	0.18	0.307	0.507	0.718	0.749	0.671	0.466
ENSG00000029559	IBSP	0.067	0.01	0.063	0.044	0.029	0.046	0.052	0.013
ENSG00000029639	TFB1M	8.706	9.092	7.476	8.212	5.576	7.338	6.886	7.726
ENSG00000029725	RABEP1	27.46	26.363	30.912	35.418	33.406	33.033	31.896	35.904
ENSG00000029993	HMGB3	21.725	99.406	23.552	92.624	26.031	86.094	34.687	86.814
ENSG00000030066	NUP160	17.64	18.202	19.57	34.547	22.481	32.751	22.253	36.456
ENSG00000030110	BAK1	14.681	11.028	16.301	12.299	14.812	11.561	12.2	11.914
ENSG00000030304	MUSK	0	0.005	0.06	0.01	0	0.01	0.019	0.004
ENSG00000030419	IKZF2	0.096	0.045	0.203	0.094	0.151	0.067	0.175	0.087
ENSG00000030582	GRN	80.072	39.841	79.94	39.654	74.383	37.696	86.511	38.871
ENSG00000031003	FAM13B	4.642	2.142	5.002	6.002	5.909	4.988	6.156	6.282
ENSG00000031081	ARHGAP31	0.176	0.104	0.299	0.196	0.331	0.168	0.287	0.268
ENSG00000031691	CENPQ	6.009	19.452	5.977	19.805	6.286	19.333	5.184	19
ENSG00000031698	SARS1	119.366	117.933	124.649	148.867	129.533	153.563	164.225	180.673
ENSG00000031823	RANBP3	12.79	11.687	14.11	20.043	15.407	19.067	14.132	20.83
ENSG00000032219	ARID4A	3.042	2.663	3.547	3.263	4.654	3.567	3.978	2.906
ENSG00000032389	EIPR1	24.426	20.536	25.984	24.711	27.6	24.235	26.73	24.676
ENSG00000032444	PNPLA6	12.701	15.122	12.76	10.091	12.124	11.128	15.221	10.601
ENSG00000032742	IFT88	10.019	9.019	10.216	11.657	11.599	11.59	12.874	12.199
ENSG00000033011	ALG1	27.855	24.031	30.108	22.495	22.608	22.249	29.477	21.015
ENSG00000033030	ZCCHC8	16.834	19.993	19.362	28.102	20.747	27.599	16.379	26.299
ENSG00000033050	ABCF2	26.445	26.585	32.944	35.305	30.922	32.434	33.465	32.647
ENSG00000033100	CHPF2	25.566	11.123	25.082	12.223	23.776	11.539	24.771	11.383
ENSG00000033122	LRRC7	0.017	0.024	0.016	0.015	0.017	0.014	0.057	0.013
ENSG00000033170	FUT8	18.953	8.112	19.45	13.808	23.868	13.803	18.984	14.387
ENSG00000033178	UBA6	11.729	8.969	13.784	14.9	17.688	16.06	11.926	21.509
ENSG00000033327	GAB2	0.832	0.44	0.975	1.017	1.208	0.851	0.804	1.024
ENSG00000033627	ATP6V0A1	23.14	15.514	23.769	16.69	24.245	15.408	23.523	15.297
ENSG00000033800	PIAS1	7.355	7.371	7.443	11.531	11.393	12.343	8.424	12.391
ENSG00000033867	SLC4A7	6.665	3.84	9.324	9.2	9.683	9.547	12.549	10.476
ENSG00000034053	APBA2	3.221	2.812	4.248	4.605	4.256	4.291	4.797	4.518
ENSG00000034152	MAP2K3	37.144	51.599	38.424	53.335	38.606	50.23	45.858	52.509
ENSG00000034239	CLXN	0.014	0.077	0.045	0.073	0	0.031	0.182	0.014
ENSG00000034510	TMSB10	2558.35	3841.79	2476.23	2722.07	2297.85	2656.87	2844.63	2860.27
ENSG00000034533	ASTE1	1.795	1.56	1.647	2.333	1.573	1.934	1.738	2.241
ENSG00000034677	RNF19A	15.863	7.722	17.56	18.523	21.844	16.658	19.647	18.705
ENSG00000034693	PEX3	11.214	7.567	9.176	11.622	12.293	9.049	10.276	11.341
ENSG00000034713	GABARAPL2	127.137	98.582	120.797	91.798	119.735	85.15	133.557	88.117
ENSG00000034971	MYOC	0	0	0	0	0	0.017	0.028	0
ENSG00000035115	SH3YL1	5.715	2.595	6.33	5.017	4.772	4.162	4.972	3.778
ENSG00000035141	FAM136A	66.416	73.371	69.599	81.834	68.935	77.196	69.625	80.975
ENSG00000035403	VCL	61.047	31.707	75.056	73.648	87.402	74.661	92.469	85.254
ENSG00000035499	DEPDC1B	2.077	32.776	3.078	38.05	2.894	37.099	1.968	36.239
ENSG00000035664	DAPK2	1.067	0.615	0.639	0.572	0.618	0.348	1.008	0.281
ENSG00000035681	NSMAF	31.423	23.844	33.746	40.326	36.972	37.02	35.291	42.719
ENSG00000035687	ADSS2	55.132	43.034	57.513	67.359	59.57	63.767	62.874	70.396
ENSG00000035720	STAP1	0	0	0.026	0	0	0	0.044	0.021
ENSG00000035862	TIMP2	55.932	22.254	58.269	35.576	59.419	33.501	57.249	35.354
ENSG00000035928	RFC1	14.631	22.762	13.57	31.568	19.401	30.615	13.205	31.794
ENSG00000036054	TBC1D23	12.288	7.595	13.033	8.534	12.993	8.958	12.282	9.74
ENSG00000036257	CUL3	51.636	59.532	50.97	54.937	51.874	55.639	48.645	52.797
ENSG00000036448	MYOM2	0.763	0.71	0.396	0.235	0.383	0.242	1.279	0.424
ENSG00000036473	OTC	0	0.015	0	0	0.022	0	0.051	0
ENSG00000036530	CYP46A1	0.064	0.014	0.084	0.165	0.062	0.081	0.058	0.029
ENSG00000036549	ZZZ3	21.478	13.141	22.441	25.753	27.323	25.726	26.958	29.804
ENSG00000036565	SLC18A1	0	0	0	0	0	0	0.096	0
ENSG00000036672	USP2	0.298	0.481	0.508	0.854	0.597	0.637	0.781	0.979
ENSG00000036828	CASR	0.002	0.004	0	0.002	0.005	0.005	0.066	0.004
ENSG00000037042	TUBG2	8.269	4.669	9.918	6.723	9.628	6.519	7.42	5.304
ENSG00000037241	RPL26L1	88.375	101.305	89.929	88.665	80.333	85.644	66.41	89.888
ENSG00000037280	FLT4	1.48	1.714	1.787	3.025	2.54	3.157	2.228	2.448
ENSG00000037474	NSUN2	115.746	137.899	133.983	172.407	142.888	164.241	150.989	178.605
ENSG00000037637	FBXO42	5.289	3.237	4.789	4.048	5.766	5.366	6.778	4.05
ENSG00000037749	MFAP3	10.581	5.538	11.124	10.885	11.436	9.708	9.31	10.42
ENSG00000037757	MRI1	9.952	8.059	11.492	9.059	10.797	8.684	11.329	8.152
ENSG00000037897	METTL1	22.248	38.344	23.944	36.136	22.762	34.153	27.263	38.318
ENSG00000037965	HOXC8	0.961	1.583	0.979	1.338	1.16	1.653	0.938	1.144
ENSG00000038002	AGA	17.918	12.597	18.038	15.489	20.22	15.267	20.131	17.542
ENSG00000038210	PI4K2B	5.203	8.923	5.594	12.337	6.154	11.721	6.685	12.811
ENSG00000038219	BOD1L1	6.549	5.237	8.556	7.794	9.937	9.016	9.327	7.942
ENSG00000038274	MAT2B	60.35	48.091	55.743	55.213	57.828	48.502	52.255	51.138
ENSG00000038295	TLL1	0.881	0.416	1.05	1.073	1.333	1.105	1.08	1.502
ENSG00000038358	EDC4	17.352	29.538	17.576	22.112	16.892	21.527	19.818	22.896
ENSG00000038382	TRIO	37.109	18.345	46.134	34.929	49.98	38.432	49.622	37.885
ENSG00000038427	VCAN	13.977	6.734	16.151	15.215	15.354	16.185	15.355	12.229
ENSG00000038532	CLEC16A	5.228	3.908	6.06	5.608	6.293	5.383	5.653	5.6
ENSG00000038945	MSR1	1.074	0.574	1.226	0.872	2.498	1.299	2.008	1.043
ENSG00000039068	CDH1	12.163	6.993	11.406	10.491	11.317	10.24	11.906	9.84
ENSG00000039123	MTREX	31.064	28.676	32.571	41.581	34.109	41.275	39.604	46.579
ENSG00000039139	DNAH5	1.792	1.712	2.058	2.307	2.348	2.571	2.986	2.781
ENSG00000039319	ZFYVE16	14.504	7.607	15.198	13.077	16.753	13.659	21.991	13.389
ENSG00000039523	RIPOR1	16.541	9.839	17.182	15.947	20.555	15.402	20.53	17.152
ENSG00000039537	C6	0	0	0	0	0	0	0	0
ENSG00000039560	RAI14	48.862	26.851	57.804	52.586	71.205	54.722	72.816	64.452
ENSG00000039600	SOX30	0	0	0	0.016	0	0.017	0	0.008
ENSG00000039650	PNKP	32.107	46.183	33.93	55.043	37.305	51.395	34.883	47.911
ENSG00000039987	BEST2	0.009	0	0.013	0.024	0.024	0.026	0.098	0.011
ENSG00000040199	PHLPP2	1.466	1.313	2.033	2.956	2.278	2.563	2.142	2.366
ENSG00000040275	SPDL1	13.807	30.623	16.205	61.637	18.701	61.447	19.302	67.296
ENSG00000040341	STAU2	63.565	43.674	65.843	64.287	72.568	68.388	67.22	71.836
ENSG00000040487	SLC66A1	7.388	5.642	8.045	6.675	7.572	5.731	7.633	5.362
ENSG00000040531	CTNS	9.089	5.062	6.874	7.352	6.664	6.258	10.082	7.268
ENSG00000040608	RTN4R	3.863	7.168	4.66	7.228	4.455	6.363	4.672	5.755
ENSG00000040633	PHF23	30.471	29.599	34.803	32.164	31.218	29.722	28.244	26.1
ENSG00000040731	CDH10	4.635	4.769	5.407	5.656	4.706	6.043	5.779	6.234
ENSG00000040933	INPP4A	5.174	2.678	5.844	6.623	7.078	6.06	6.76	6.861
ENSG00000041353	RAB27B	29.193	13.157	35.709	29.759	40.996	27.487	37.268	29.991
ENSG00000041357	PSMA4	350.81	377.899	352.188	397.385	339.752	364.314	280.513	397.544
ENSG00000041515	MYO16	0.028	0.031	0.091	0.058	0.161	0.038	0.244	0.086
ENSG00000041802	LSG1	30.776	19.373	34.655	37.487	39.005	33.539	34.501	34.764
ENSG00000041880	PARP3	8.913	3.45	8.766	4.538	8.998	5.112	7.787	4.625
ENSG00000041982	TNC	1.818	1.106	3.02	3.774	3.891	4.613	4.715	7.149
ENSG00000041988	THAP3	11.172	15.321	11.215	14.766	10.949	14.7	11.244	14.382
ENSG00000042062	RIPOR3	0.02	0.01	0.032	0.014	0.05	0.05	0.041	0.033
ENSG00000042088	TDP1	6.963	11.658	6.752	19.022	8.145	17.227	6.944	20.288
ENSG00000042286	AIFM2	40.824	36.725	42.183	39.856	38.716	36.628	37.481	37.047
ENSG00000042304	C2orf83	0	0.048	0	0	0	0	0.07	0
ENSG00000042317	SPATA7	4.475	2.646	5.398	3.456	4.495	4.093	4.623	3.73
ENSG00000042429	MED17	17.689	12.817	22.038	20.799	20.385	21.062	17.051	24.896
ENSG00000042445	RETSAT	19.186	7.213	21.634	13.243	21.552	12.639	20.55	13.689
ENSG00000042493	CAPG	122.903	123.768	124.954	114.519	117.81	107.138	133.879	112.374
ENSG00000042753	AP2S1	305.47	448.643	282.663	342.575	263.834	318.737	341.42	331.929
ENSG00000042781	USH2A	0	0.006	0.001	0	0.003	0	0.014	0
ENSG00000042813	ZPBP	0	0	0	0	0	0	0.031	0
ENSG00000042832	TG	0.016	0.031	0.13	0	0.131	0.014	0.034	0.024
ENSG00000042980	ADAM28	1.056	0.103	1.107	0.207	0.776	0.393	1.123	0.581
ENSG00000043039	BARX2	0.03	0.031	0.012	0.013	0.033	0.063	0.115	0.039
ENSG00000043093	DCUN1D1	16.638	9.567	17.788	17.905	21.359	17.621	18.612	16.945
ENSG00000043143	JADE2	9.745	8.093	11.791	17.093	12.065	15.692	10.589	17.328
ENSG00000043355	ZIC2	22.965	20.994	22.068	24.659	23.119	24.325	19.121	24.811
ENSG00000043462	LCP2	0	0	0.016	0	0	0.03	0.016	0
ENSG00000043514	TRIT1	14.702	14.007	14.342	16.881	13.849	15.669	17.886	18.69
ENSG00000043591	ADRB1	0.318	0.316	0.209	0.319	0.33	0.375	0.344	0.16
ENSG00000044012	GUCA2B	1.39	0.78	1.474	0.523	0.503	0.449	0.832	0.293
ENSG00000044090	CUL7	12.754	9.597	13.641	8.243	11.93	8.8	13.626	7.397
ENSG00000044115	CTNNA1	189.307	146.717	200.162	197.86	209.459	207.52	249.23	223.816
ENSG00000044446	PHKA2	6.285	5.459	6.301	6.079	6.726	6.598	7.724	5.341
ENSG00000044459	CNTLN	1.889	3.106	2.312	4.327	2.289	5.323	2.409	5.094
ENSG00000044524	EPHA3	0.014	0.02	0.033	0.058	0.053	0.071	0.06	0.043
ENSG00000044574	HSPA5	369.716	294.434	387.469	406.518	394.47	421.267	492.415	492.888
ENSG00000046604	DSG2	56.549	30.815	68.313	69.014	78.204	69.192	75.22	78.088
ENSG00000046647	GEMIN8	11.61	14.975	11.941	12.965	11.538	14.947	10.403	13.598
ENSG00000046651	OFD1	20.993	23.739	29.509	21.942	30.95	22.133	28.179	21.373
ENSG00000046653	GPM6B	0.843	0.416	0.573	0.483	0.565	0.478	0.586	0.522
ENSG00000046774	MAGEC2	3.646	1.462	4.203	1.421	3.833	1.538	4.453	1.874
ENSG00000046889	PREX2	0	0	0	0	0	0	0.005	0
ENSG00000047056	WDR37	3.904	1.992	5.307	4.286	5.196	3.716	5.249	4.406
ENSG00000047188	YTHDC2	7.785	3.987	8.632	8.517	8.826	7.982	8.978	7.274
ENSG00000047230	CTPS2	11.383	8.946	11.308	14.383	14.632	12.479	13.963	15.609
ENSG00000047249	ATP6V1H	93.182	63.552	94.217	52.404	87.58	56.917	90.22	40.807
ENSG00000047315	POLR2B	73.898	47.503	86.609	82.315	92.62	79.341	95.094	79.663
ENSG00000047346	FAM214A	4.499	2.139	7.717	2.65	6.887	1.971	5.846	2.445
ENSG00000047365	ARAP2	1.671	1.107	1.765	1.908	2.289	2.948	2.66	2.124
ENSG00000047410	TPR	43.416	51.909	40.784	63.121	46.557	72.347	54.427	63.563
ENSG00000047457	CP	28.2	20.717	27.106	27.104	27.998	27.208	24.597	25.196
ENSG00000047578	KATNIP	5.351	2.028	5.19	4.498	7.892	5.361	5.854	5.249
ENSG00000047579	DTNBP1	8.111	8.935	8.808	9.569	8.022	9.292	8.773	9.728
ENSG00000047597	XK	0.681	0.776	0.88	1.805	0.786	1.629	0.856	1.886
ENSG00000047617	ANO2	0	0.036	0	0	0	0	0.161	0
ENSG00000047621	C12orf4	9.29	7.188	12.233	15.673	14.055	13.965	12.345	17.617
ENSG00000047634	SCML1	6.113	8.759	7.296	13.87	7.914	14.177	9.253	15.389
ENSG00000047644	WWC3	26.48	18.03	30.93	33.218	35.161	33.962	34.68	34.115
ENSG00000047648	ARHGAP6	0	0	0.006	0	0	0	0.018	0.005
ENSG00000047662	FAM184B	0.003	0.015	0.01	0.025	0.013	0.02	0.038	0.031
ENSG00000047849	MAP4	64.219	46.566	75.968	75.808	85.701	78.685	75.859	83.289
ENSG00000047932	GOPC	30.183	14.159	34.223	25.725	39	26.36	39.783	27.68
ENSG00000047936	ROS1	0.897	0.373	0.99	0.432	1.274	0.496	1.144	0.409
ENSG00000048028	USP28	6.93	5.488	8.419	11.344	8.804	12.895	7.952	14.522
ENSG00000048052	HDAC9	0.65	0.388	1.113	0.653	1.122	0.811	2.145	1.596
ENSG00000048140	TSPAN17	29.592	21.33	30.308	26.921	29.919	24.235	33.342	27.346
ENSG00000048162	NOP16	77.448	94.186	82.008	90.625	74.284	87.803	90.1	90.974
ENSG00000048342	CC2D2A	12.179	16.384	13.485	16.394	15.53	14.877	17.703	17.295
ENSG00000048392	RRM2B	106.349	33.993	121.13	64.664	127.387	62.387	126.083	68.409
ENSG00000048405	ZNF800	7.004	5.004	9.015	8.989	10.344	8.902	8.043	9.828
ENSG00000048462	TNFRSF17	0.143	0	0	0	0	0	0	0
ENSG00000048471	SNX29	2.042	0.895	1.915	1.243	2.147	1.067	2.518	1.561
ENSG00000048540	LMO3	0	0.012	0	0	0	0.011	0.172	0
ENSG00000048544	MRPS10	57.326	45.612	58.659	55.317	60.879	52.084	59.993	62.184
ENSG00000048545	GUCA1A	0.009	0.033	0	0	0.03	0.045	0.079	0
ENSG00000048649	RSF1	12.389	11.799	12.36	11.683	14.318	14.396	14.935	13.252
ENSG00000048707	VPS13D	2.451	1.496	3.21	2.587	3.214	2.603	3.354	2.022
ENSG00000048740	CELF2	0.005	0	0.012	0.022	0	0.011	0.103	0
ENSG00000048828	FAM120A	58.528	44.462	63.979	75.269	74.531	74.04	71.06	78.392
ENSG00000048991	R3HDM1	12.717	11.159	16.94	25.304	20.396	27.606	13.482	27.712
ENSG00000049089	COL9A2	0.271	0.421	0.423	0.349	0.455	0.438	0.393	0.292
ENSG00000049130	KITLG	24.216	11.286	30.837	21.356	33.78	20.65	36.216	23.132
ENSG00000049167	ERCC8	9.049	9.611	10.166	12.73	11.639	11.025	12.479	13.253
ENSG00000049192	ADAMTS6	0.178	0.053	0.347	0.145	0.139	0.089	0.179	0.073
ENSG00000049239	H6PD	7.382	2.842	8.168	5.323	8.773	4.562	8.315	4.935
ENSG00000049245	VAMP3	60.504	41.799	64.907	60.388	65.761	61.351	71.072	60.895
ENSG00000049246	PER3	1.363	0.822	1.621	2.163	2.173	2.021	1.594	2.315
ENSG00000049247	UTS2	0	0	0	0	0	0.019	0	0.107
ENSG00000049249	TNFRSF9	13.12	6.951	12.254	11.213	13.229	10.834	19.677	15.686
ENSG00000049283	EPN3	0.029	0.039	0.224	0.021	0.021	0.077	0.12	0.043
ENSG00000049323	LTBP1	3.915	2.211	4.545	3.972	4.469	4.416	6.676	5.611
ENSG00000049449	RCN1	114.728	89.784	116.158	110.975	119.703	113.672	140.001	125.464
ENSG00000049540	ELN	0.616	0.851	0.575	0.838	0.45	0.691	0.617	0.589
ENSG00000049541	RFC2	16.951	57.558	16.836	64.443	19.442	64.698	18.121	67.182
ENSG00000049618	ARID1B	11.823	11.264	14.07	18.953	18.084	18.635	13.93	15.951
ENSG00000049656	CLPTM1L	263.17	246.805	258.165	277.149	251.443	270.085	324.204	279.012
ENSG00000049759	NEDD4L	23.801	29.343	33.484	22.803	32.016	30.294	30.816	33.388
ENSG00000049768	FOXP3	0.055	0.045	0	0.054	0.061	0.04	0.021	0.024
ENSG00000049769	PPP1R3F	0.355	0.146	0.336	0.17	0.399	0.188	0.334	0.231
ENSG00000049860	HEXB	121.442	143.861	111.766	115.143	104.567	115.653	133.083	111.964
ENSG00000049883	PTCD2	9.05	6.511	9.422	9.07	11.429	9.38	10.597	10.715
ENSG00000050030	NEXMIF	0.002	0	0	0.003	0.005	0.003	0.01	0.002
ENSG00000050130	JKAMP	90.848	49.461	98.323	66.917	90.448	64.87	88.21	75.75
ENSG00000050165	DKK3	1.179	0.283	1.463	0.8	1.306	0.379	1.46	0.537
ENSG00000050327	ARHGEF5	7.1	3.368	6.438	5.842	7.42	4.689	8.103	5.335
ENSG00000050344	NFE2L3	8.571	7.957	9.013	11.911	10.236	11.586	9.069	14.566
ENSG00000050393	MCUR1	19.778	30.913	20.282	26.316	19.88	26.328	18.347	28.594
ENSG00000050405	LIMA1	33.011	32.626	37.151	43.748	43.063	46.105	54.116	59.169
ENSG00000050426	LETMD1	53.075	40.722	55.641	58.24	54.51	47.145	56.698	50.662
ENSG00000050438	SLC4A8	0.002	0.071	0.013	0.016	0.029	0.056	0.138	0.087
ENSG00000050555	LAMC3	5.487	7.58	4.131	6.798	5.471	7.767	5.768	6.647
ENSG00000050628	PTGER3	0.004	0	0	0.005	0	0.005	0.036	0
ENSG00000050730	TNIP3	35.983	17.171	37.307	36.79	42.751	37.145	40.641	41.28
ENSG00000050748	MAPK9	36.623	27.887	44.035	53.03	48.584	50.009	48.152	56.57
ENSG00000050767	COL23A1	0	0	0	0	0	0.007	0.124	0
ENSG00000050820	BCAR1	28.198	27.032	29.133	30.664	31.295	29.515	31.723	30.306
ENSG00000051009	FHIP1B	8.752	8.541	10.424	10.217	11.459	11.178	12.8	9.526
ENSG00000051108	HERPUD1	47.742	35.905	48.772	43.098	54.243	52.945	69.747	61.125
ENSG00000051128	HOMER3	5.21	6.53	6.226	6.594	5.43	6.969	6.984	6.165
ENSG00000051180	RAD51	3.694	27.21	3.806	29.389	4.156	28.207	5.062	31.265
ENSG00000051341	POLQ	0.293	2.211	0.399	5.224	0.655	5.144	0.325	4.989
ENSG00000051382	PIK3CB	13.526	11.48	15.813	18.58	14.452	18.466	15.429	18.774
ENSG00000051523	CYBA	484.292	429.065	424.537	275.574	356.36	253.301	374.073	234.571
ENSG00000051596	THOC3	28.753	59.954	26.255	55.908	27.669	53.923	31.329	50.441
ENSG00000051620	HEBP2	43.933	47.295	43.185	35.775	44.781	35.19	44.989	36.138
ENSG00000051825	MPHOSPH9	14.454	29.801	16.737	34.397	21.262	39.323	20.947	35.439
ENSG00000052126	PLEKHA5	15.976	15.197	16.415	18.413	19.655	21.721	20.735	19.941
ENSG00000052344	PRSS8	0.443	0.16	0.399	0.187	0.387	0.155	0.719	0.231
ENSG00000052723	SIKE1	14.481	14.438	13.533	17.858	15.395	16.936	13.117	18.812
ENSG00000052749	RRP12	23.469	27.265	26.351	30.587	28.863	29.833	36.737	34.615
ENSG00000052795	FNIP2	1.072	0.851	1.686	2.245	1.589	1.853	1.615	2.019
ENSG00000052802	MSMO1	267.431	157.264	278.386	190.024	270.779	179.642	254.086	152.622
ENSG00000052841	TTC17	26.001	15.303	29.29	27.94	32.394	26.441	28.214	30.132
ENSG00000052850	ALX4	1.111	0.493	1.37	1.033	1.418	0.926	1.376	1.04
ENSG00000053108	FSTL4	0.194	0.08	0.105	0.256	0.182	0.071	0.317	0.276
ENSG00000053254	FOXN3	4.531	2.424	5.926	5.695	7.198	5.137	7.963	5.667
ENSG00000053328	METTL24	0	0.007	0	0.01	0	0	0.057	0
ENSG00000053371	AKR7A2	16.689	25.344	15.128	17.57	14.229	17.978	14.165	16.54
ENSG00000053372	MRTO4	28.801	52.966	29.604	47.333	28.623	41.492	33.165	48.299
ENSG00000053438	NNAT	0	0	0.064	0	0	0	0.032	0
ENSG00000053501	USE1	7.019	8.742	6.414	7.539	6.364	7.799	7.054	6.666
ENSG00000053524	MCF2L2	0.214	0.212	0.188	0.451	0.53	0.26	0.568	0.375
ENSG00000053702	NRIP2	0.015	0.006	0	0	0	0	0.027	0
ENSG00000053747	LAMA3	8.195	8.787	6.996	10.697	8.557	10.756	7.155	8.712
ENSG00000053770	AP5M1	17.155	8.569	20.36	16.891	22.669	15.842	25.835	18.43
ENSG00000053900	ANAPC4	8.83	8.164	10.872	11.719	11.213	12.737	13.721	12.498
ENSG00000053918	KCNQ1	0.08	0.191	0.121	0.167	0.113	0.043	0.127	0.222
ENSG00000054116	TRAPPC3	73.443	62.763	70.031	65.473	68.976	64.76	78.331	68.029
ENSG00000054118	THRAP3	29.06	27.137	35.976	48.859	35.526	45.04	33.306	44.119
ENSG00000054148	PHPT1	399.265	411.081	355.696	288.365	332.404	277.197	266.7	264.085
ENSG00000054179	ENTPD2	5.126	4.495	4.257	4.621	5.318	4.266	3.478	3.381
ENSG00000054219	LY75	0.009	0.003	0.014	0.043	0.024	0	0.012	0.048
ENSG00000054267	ARID4B	10.091	8.33	12.137	10.598	13.582	11.838	13.681	11.346
ENSG00000054277	OPN3	110.615	38.398	114.042	46.478	107.576	44.084	89.723	39.323
ENSG00000054282	SDCCAG8	11.854	9.137	10.674	12.035	13.248	12.52	13.728	11.433
ENSG00000054356	PTPRN	8.73	6.924	7.859	5.519	7.873	6.649	9.79	7.788
ENSG00000054392	HHAT	4.557	1.714	4.522	2.358	4.912	2.476	5.874	2.417
ENSG00000054523	KIF1B	3.022	2.657	4.079	4.269	4.447	4.291	5.119	4.493
ENSG00000054598	FOXC1	24.65	25.48	24.715	30.298	24.033	26.654	17.737	24.479
ENSG00000054611	TBC1D22A	24.134	21.097	25.381	24.961	27.314	23.721	28.89	25.823
ENSG00000054654	SYNE2	2.191	2.827	2.402	4.536	2.585	5.732	2.3	3.21
ENSG00000054690	PLEKHH1	3.617	2.049	4.688	2.9	4.589	4.229	4.386	3.66
ENSG00000054793	ATP9A	5.798	2.506	6.924	5.962	8.128	5.302	7.296	5.967
ENSG00000054796	SPO11	0	0	0	0	0	0	0.039	0
ENSG00000054803	CBLN4	0	0	0	0	0	0	0.015	0
ENSG00000054938	CHRDL2	1.854	1.09	1.054	0.724	2.209	0.654	2.063	1.384
ENSG00000054965	FAM168A	4.955	2.742	6.355	5.91	6.915	5.81	6.74	6.199
ENSG00000054967	RELT	5.546	5.691	6.453	7.77	6.416	7.326	7.226	7.804
ENSG00000054983	GALC	5.139	1.381	5.685	2.429	5.993	2.524	5.901	3.621
ENSG00000055044	NOP58	101.29	141.143	114.105	187.186	121.815	169.459	132.958	206.024
ENSG00000055070	SZRD1	35.372	33.505	39.993	44.391	42.228	43.183	43.639	47.268
ENSG00000055118	KCNH2	0.371	0.435	0.272	0.854	0.41	0.655	0.328	0.515
ENSG00000055130	CUL1	28.46	20.808	31.839	40.064	35.544	40.251	31.886	42.27
ENSG00000055147	FAM114A2	11.7	6.949	13.715	13.129	13.73	12.407	14.564	14.289
ENSG00000055163	CYFIP2	25.355	16.131	28.094	17.44	30.975	18.489	41.309	14.517
ENSG00000055208	TAB2	21.344	14.52	24.999	26.562	28.319	27.06	24.519	29.221
ENSG00000055211	GINM1	31.53	25.01	32.959	27.526	31.079	27.83	35.397	27.128
ENSG00000055332	EIF2AK2	8.294	5.177	8.854	12.694	11.332	11.689	9.801	14.425
ENSG00000055483	USP36	11.161	8.819	14.349	16.214	14.992	16.47	18.871	17.162
ENSG00000055609	KMT2C	7.023	5.019	8.29	7.31	8.233	7.585	8.749	5.999
ENSG00000055732	MCOLN3	1.705	1.551	2.001	2.91	2.057	2.937	2.26	2.118
ENSG00000055813	CCDC85A	0.043	0.012	0	0.024	0.029	0.05	0.038	0.016
ENSG00000055917	PUM2	23.863	16.319	28.496	37.439	33.229	35.124	28.934	38.601
ENSG00000055950	MRPL43	93.976	96.809	93.155	83.791	85.324	76.165	72.744	81.035
ENSG00000055955	ITIH4	0.1	0.115	0	0	0.572	0.087	0.375	0.143
ENSG00000055957	ITIH1	0	0	0	0	0	0	0.025	0
ENSG00000056050	HPF1	26.763	50.276	25.007	51.7	26.872	48.559	30.223	50.419
ENSG00000056097	ZFR	115.37	91.097	104.988	124.549	126.83	134.797	145.569	141.554
ENSG00000056277	ZNF280C	2.678	2.14	3.132	4.033	3.386	4.016	2.538	4.171
ENSG00000056291	NPFFR2	0.076	0.279	0.101	0.264	0.113	0.186	0.121	0.146
ENSG00000056487	PHF21B	1.324	1.399	1.654	2.258	2.084	2.354	2.262	3.226
ENSG00000056558	TRAF1	2.813	2.367	2.759	3.239	3.66	3.468	4.09	4.218
ENSG00000056586	RC3H2	8.399	6.786	9.099	11.478	10.264	12.374	9.917	11.737
ENSG00000056736	IL17RB	1.093	4.04	1.044	5.527	1.022	5.316	1.066	5.683
ENSG00000056972	TRAF3IP2	27.745	16.386	25.314	18.188	28.898	19.05	34.148	19.518
ENSG00000056998	GYG2	6.47	3.243	6.533	4.525	7.65	4.279	7.625	3.705
ENSG00000057019	DCBLD2	27.756	16.427	32.438	29.831	36.966	29.16	40.688	34.388
ENSG00000057149	SERPINB3	0.781	0.216	1.241	0.636	0.749	0.382	0.712	0.404
ENSG00000057252	SOAT1	27.84	17.962	30	33.698	33.482	31.704	29.382	33.834
ENSG00000057294	PKP2	11.929	9.874	12.434	13.878	12.697	13.845	12.847	13.294
ENSG00000057468	MSH4	0.009	0.006	0.064	0.01	0.031	0.031	0.029	0.046
ENSG00000057593	F7	0.019	0.005	0	0	0	0.007	0.016	0
ENSG00000057608	GDI2	139.97	125.622	145.079	189.07	157.902	177.702	174.022	199.226
ENSG00000057657	PRDM1	0.08	0.049	0.081	0.079	0.14	0.201	0.224	0.064
ENSG00000057663	ATG5	20.234	21.442	23.528	26.209	24.248	26.398	28.818	33.238
ENSG00000057704	TMCC3	0.825	0.292	1.206	0.556	1.188	0.55	1.397	0.525
ENSG00000057757	PITHD1	18.155	31.199	18.586	29.296	19.483	28.548	24.259	32.652
ENSG00000057935	MTA3	21.798	22.006	23.088	20.789	21.402	22.322	20.331	23.123
ENSG00000058056	USP13	10.633	8.182	9.163	13.097	7.84	14.063	9.043	16.187
ENSG00000058063	ATP11B	8.043	5.299	11.124	10.716	11.637	10.608	10.963	13.369
ENSG00000058085	LAMC2	30.838	20.908	34.742	44.645	44.622	51.11	58.926	86.788
ENSG00000058091	CDK14	1.567	1.557	1.902	3.306	2.311	3.676	2.518	3.689
ENSG00000058262	SEC61A1	147.262	100.422	159.676	131.728	159.718	123.518	156.743	137.009
ENSG00000058272	PPP1R12A	18.078	23.648	22.641	25.724	24.816	26.454	20.626	26.083
ENSG00000058335	RASGRF1	0.027	0.007	0.074	0.02	0.017	0.043	0.081	0.023
ENSG00000058404	CAMK2B	0.017	0.01	0.005	0.027	0.025	0.038	0.05	0.016
ENSG00000058453	CROCC	2.387	3.874	2.783	3.444	2.64	2.846	3.109	2.508
ENSG00000058600	POLR3E	28.414	27.601	31.28	38.063	35.539	40.659	42.724	43.281
ENSG00000058668	ATP2B4	17.537	7.14	20.693	13.242	19.568	12.323	18.757	11.314
ENSG00000058673	ZC3H11A	33.239	27.386	37.894	44.905	38.573	43.126	38.788	42.679
ENSG00000058729	RIOK2	19.208	25.894	22.173	25.463	22.038	25.009	26.511	26.445
ENSG00000058799	YIPF1	19.019	10.416	19.007	11.328	20.621	11.125	21.082	12.038
ENSG00000058804	NDC1	14.614	25.49	16.17	48.681	19.022	44.969	17.649	48.956
ENSG00000058866	DGKG	11.759	5.437	13.186	16.623	14.791	13.287	13.005	17.934
ENSG00000059122	FLYWCH1	31.264	23.944	35.4	33.192	36.726	31.533	38.314	36.683
ENSG00000059145	UNKL	44.196	40.618	51.08	51.388	51.674	51.797	48.406	43.715
ENSG00000059377	TBXAS1	4.328	5	5.125	4.551	5.432	4.079	6.441	4.899
ENSG00000059378	PARP12	20.886	14.276	21.663	19.057	24.264	19.87	26.611	19.657
ENSG00000059573	ALDH18A1	31.139	19.568	33.32	30.307	35.561	30.532	34.383	32.289
ENSG00000059588	TARBP1	20.825	22.514	24.361	26.907	25.162	26.261	26.009	23.913
ENSG00000059691	GATB	16.023	13.014	16.724	13.995	16.046	14.642	16.063	13.95
ENSG00000059728	MXD1	1.851	0.471	2.787	0.967	2.63	1.558	5.538	2.555
ENSG00000059758	CDK17	11.986	8.597	13.551	15.378	14.553	13.296	12.908	15.824
ENSG00000059769	DNAJC25	7.044	5.835	7.021	6.645	6.407	6.921	7.288	7.399
ENSG00000059804	SLC2A3	2.515	2.278	4.116	3.766	3.523	3.809	3.427	3.322
ENSG00000059915	PSD	0.305	0.136	0.245	0.164	0.385	0.17	0.41	0.084
ENSG00000060069	CTDP1	8.704	9.482	10.187	10.172	10.627	10.253	10.704	9.357
ENSG00000060138	YBX3	572.58	453.419	606.29	466.158	631.659	501.024	634.882	541.526
ENSG00000060140	STYK1	1.028	1.386	1.064	2.713	1.936	1.829	0.857	1.7
ENSG00000060237	WNK1	26.657	14.008	37.703	39.883	45.884	42.436	29.281	41.371
ENSG00000060303	RPS17P5	0	0	0	0	0	0	0.243	0.171
ENSG00000060339	CCAR1	56.631	88.27	57.792	70.57	62.056	61.343	57.391	58.294
ENSG00000060491	OGFR	13.046	22.588	18.778	20.526	18.28	19.387	18.742	17.31
ENSG00000060558	GNA15	0	0	0.031	0.027	0.017	0	0.125	0.024
ENSG00000060566	CREB3L3	0	0	0	0	0	0.007	0.016	0
ENSG00000060642	PIGV	7.621	6.286	7.634	5.356	7.891	5.542	7.888	5.466
ENSG00000060656	PTPRU	7.686	5.885	7.858	6.503	7.284	4.906	8.013	4.116
ENSG00000060688	SNRNP40	44.961	83.733	42.706	83.804	42.362	84.475	43.882	81.293
ENSG00000060709	RIMBP2	0	0	0	0.013	0	0.013	0.016	0
ENSG00000060718	COL11A1	0.003	0.003	0.004	0.004	0.004	0.004	0.147	0.177
ENSG00000060749	QSER1	8.249	6.071	10.476	16.737	13.539	16.792	10.065	17.414
ENSG00000060762	MPC1	17.668	15.012	18.093	13.319	17.421	13.017	14.397	13.991
ENSG00000060971	ACAA1	37.723	25.669	38.158	27.009	34.509	26.684	35.43	23.301
ENSG00000060982	BCAT1	17.939	19.406	20.878	30.818	25.423	32.127	32.841	38.99
ENSG00000061273	HDAC7	22.485	21.379	23.756	25.922	27.464	26.977	31.194	28.836
ENSG00000061337	LZTS1	0.073	0.028	0.031	0.081	0.036	0.059	0.062	0.04
ENSG00000061455	PRDM6	0.056	0.004	0.036	0.031	0.053	0.036	0.042	0.042
ENSG00000061492	WNT8A	0	0	0	0	0	0	0.015	0
ENSG00000061656	SPAG4	7.016	7.021	7.937	4.714	5.954	5.016	6.141	4.929
ENSG00000061676	NCKAP1	71.131	52.37	70.583	78.216	79.727	77.003	94.411	94.194
ENSG00000061794	MRPS35	140.887	138.666	149.412	174.305	155.607	164.254	176.688	172.489
ENSG00000061918	GUCY1B1	0.807	1.444	0.814	2.379	1.047	2.306	0.913	2.546
ENSG00000061936	SFSWAP	21.972	21.089	24.116	27.288	25.496	27.574	27.21	25.195
ENSG00000061938	TNK2	12.984	10.151	15.437	13.937	15.502	14.477	15.897	12.186
ENSG00000061987	MON2	13.135	4.772	14.812	10.868	16.409	10.799	16.103	10.393
ENSG00000062038	CDH3	0.87	0.259	0.919	0.647	0.965	1.03	1.331	0.541
ENSG00000062096	ARSF	0	0	0	0	0	0	0	0
ENSG00000062194	GPBP1	33.398	34.653	34.46	41.462	36.197	44.412	38.916	41.979
ENSG00000062282	DGAT2	3.983	4.079	4.252	4.43	3.748	3.555	3.62	4.078
ENSG00000062370	ZNF112	0.982	1.762	1.719	0.924	2.005	2.18	1.556	2.144
ENSG00000062485	CS	112.444	75.033	122.548	136.378	140.17	133.522	124.311	140.262
ENSG00000062524	LTK	0.058	0.009	0.037	0	0.041	0.023	0.042	0.017
ENSG00000062582	MRPS24	219.091	285.191	197.822	208.491	188.366	191.546	228.513	205.338
ENSG00000062598	ELMO2	13.456	9.36	15.141	15.8	14.842	15.354	16.983	14.057
ENSG00000062650	WAPL	17.1	18.284	18.605	22.918	19.802	23.132	17.819	25.089
ENSG00000062716	VMP1	113.172	81.91	115.208	96.482	113.506	82.533	113.13	87.384
ENSG00000062725	APPBP2	8.859	4.545	9.554	8.694	12.479	8.837	9.163	9.063
ENSG00000062822	POLD1	22.496	107.507	25.51	83.845	25.8	81.675	24.997	72.101
ENSG00000063015	SEZ6	0.047	0	0	0.037	0.006	0	0.035	0.006
ENSG00000063046	EIF4B	460.823	314.803	483.339	444.803	523.322	445.202	605.247	463.791
ENSG00000063127	SLC6A16	2.882	2.657	2.9	2.369	3.543	3.284	3.549	2.109
ENSG00000063169	BICRA	4.39	4.799	5.204	6.138	5.667	5.558	4.669	5.633
ENSG00000063176	SPHK2	8.577	11.437	9.554	12.748	9.138	11.067	9.727	11.289
ENSG00000063177	RPL18	2197.2	2807.59	2064.07	2161.82	2000.44	2031	2289.96	2161.1
ENSG00000063180	CA11	10.628	12.386	6.705	8.644	10.645	7.563	9.93	7.265
ENSG00000063241	ISOC2	60.85	64.804	58.879	51.586	53.457	44.866	58.953	49.231
ENSG00000063244	U2AF2	86.819	105.645	101.62	138.396	102.25	131.331	96.943	137.84
ENSG00000063245	EPN1	91.318	125.141	99.701	134.866	103.157	129.109	110.846	128.332
ENSG00000063322	MED29	25.698	22.246	29.516	30.518	28.541	27.951	25.93	31.686
ENSG00000063438	AHRR	2.345	1.783	3.071	3.673	2.983	2.993	4.247	4.429
ENSG00000063515	GSC2	0	0.007	0	0.018	0	0	0.021	0.008
ENSG00000063587	ZNF275	1.437	0.771	1.808	1.981	2.137	1.999	1.833	2.172
ENSG00000063601	MTMR1	10.126	6.657	12.914	13.948	14.111	13.823	12.834	14.765
ENSG00000063660	GPC1	69.506	41.419	74.767	50.579	68.751	46.608	71.342	50.682
ENSG00000063761	ADCK1	7.14	5.065	7.583	7.896	7.418	6.935	7.889	6.679
ENSG00000063854	HAGH	33.882	31.752	30.105	25.907	28.5	27.176	28.931	22.814
ENSG00000063978	RNF4	35.681	30.097	42.241	48.191	41.493	46.881	52.071	50.07
ENSG00000064012	CASP8	35.586	25.953	37.122	30.049	36.474	26.332	33.263	26.491
ENSG00000064042	LIMCH1	11.939	4.44	13.239	9.09	15.994	8.752	15.478	9.386
ENSG00000064102	INTS13	46.77	55.414	42.905	34.742	31.52	50.87	44.373	45.639
ENSG00000064115	TM7SF3	154.961	59.897	162.617	112.076	180.037	118.401	210.867	134.745
ENSG00000064195	DLX3	0.007	0.036	0.052	0.017	0.041	0.026	0.081	0.029
ENSG00000064199	SPA17	8.611	20.353	9.739	18.975	9.054	19.812	10.463	19.187
ENSG00000064201	TSPAN32	0	0	0	0	0	0	0.055	0
ENSG00000064205	CCN5	15.397	9.259	16.939	7.536	15.118	6.075	15.543	6.233
ENSG00000064218	DMRT3	0	0	0	0.01	0	0	0.008	0
ENSG00000064225	ST3GAL6	0.621	0.618	0.317	0.737	0.754	1.411	0.837	1.008
ENSG00000064270	ATP2C2	0.144	0.246	0.194	0.28	0.121	0.166	0.335	0.18
ENSG00000064300	NGFR	0	0.03	0.006	0.023	0	0.031	0.022	0.031
ENSG00000064309	CDON	1.57	0.721	1.646	1.414	1.774	1.036	1.66	1.425
ENSG00000064313	TAF2	14.155	11.975	15.781	18.418	17.183	18.712	16.664	19.139
ENSG00000064393	HIPK2	6.357	3.526	7.825	7.665	9.981	8.031	8.548	8.714
ENSG00000064419	TNPO3	14.942	12.649	16.085	24.67	19.223	24.421	17.816	25.068
ENSG00000064489	BORCS8-MEF2B	0.877	1.489	1.03	1.438	1.635	1.013	1.043	1.048
ENSG00000064490	RFXANK	25.668	28.382	18.292	21.448	21.106	23.159	24.899	16.182
ENSG00000064545	TMEM161A	13.99	15.363	12.404	15.169	14.561	14.198	15.059	14.367
ENSG00000064547	LPAR2	13.87	12.18	14.191	13.846	15.293	13.993	17.305	13.962
ENSG00000064601	CTSA	74.852	34.436	75.404	40.87	72.252	40.762	61.597	41.933
ENSG00000064607	SUGP2	8.211	12.454	8.973	13.616	9.524	12.824	9.298	13.098
ENSG00000064651	SLC12A2	6.617	5.329	8.381	11.466	9.132	9.799	8.435	10.893
ENSG00000064652	SNX24	25.153	13.942	26.007	17.149	25.449	16.638	28.828	21.916
ENSG00000064655	EYA2	0.041	0.04	0.01	0.09	0.014	0.078	0.058	0.039
ENSG00000064666	CNN2	81.858	77.826	86.625	89.814	91.944	91.549	83.994	94.176
ENSG00000064687	ABCA7	12.071	9.873	15.462	7.138	14.27	7.984	12.941	5.871
ENSG00000064692	SNCAIP	0.031	0.022	0.035	0.042	0.019	0.04	0.255	0.027
ENSG00000064703	DDX20	9.621	7.991	9.438	11.599	9.405	10.357	9.894	12.629
ENSG00000064726	BTBD1	42.556	30.202	45.492	41.951	47.294	43.034	44.455	45.087
ENSG00000064763	FAR2	0.012	0.005	0.023	0.054	0.013	0	0.06	0.012
ENSG00000064787	BCAS1	0.127	0.055	0.076	0.077	0.085	0.141	0.129	0.138
ENSG00000064835	POU1F1	0	0	0	0	0	0	0	0
ENSG00000064886	CHI3L2	29.245	6.941	23.846	7.909	25.17	7.981	23.073	8.376
ENSG00000064932	SBNO2	28.487	21.381	29.883	31.853	33.449	30.127	28.811	27.43
ENSG00000064933	PMS1	10.203	13.484	10.908	16.964	13.421	16.634	13.879	18.513
ENSG00000064961	HMG20B	27.244	42.731	32.771	43.798	30.758	41.183	30.667	39.201
ENSG00000064989	CALCRL	0.506	0.273	0.559	0.192	0.392	0.298	0.5	0.398
ENSG00000064995	TAF11	21.163	23.729	20.981	22.927	19.665	21.728	25.426	23.891
ENSG00000064999	ANKS1A	5.55	3.655	5.539	5.528	6.161	5.546	5.579	5.227
ENSG00000065000	AP3D1	24.148	22.73	27.587	25.031	27.337	24.572	30.438	23.282
ENSG00000065029	ZNF76	13.058	12.397	15.132	18	14.712	16.432	13.256	16.484
ENSG00000065054	SLC9A3R2	39.973	39.312	40.448	36.671	40.322	39.038	50.351	40.185
ENSG00000065057	NTHL1	31.027	46.274	29.178	35.098	26.678	34.916	34.203	32.785
ENSG00000065060	UHRF1BP1	3.257	2.193	4.078	5.609	4.914	5.737	4.483	7.176
ENSG00000065135	GNAI3	14.824	11.117	15.332	16.566	16.977	16.312	17.784	18.985
ENSG00000065150	IPO5	63.118	55.515	68.431	120.606	81.421	113.818	85.928	140.071
ENSG00000065154	OAT	54.065	44.514	55.323	49.965	53.332	47.372	60.499	53.348
ENSG00000065183	WDR3	21.942	9.652	27.14	30.189	28.852	26.936	31.925	35.143
ENSG00000065243	PKN2	14.804	9.625	17.527	22.089	21.75	21.396	17.19	21.871
ENSG00000065268	WDR18	20.928	36.364	20.636	31.135	19.222	28.465	19.893	30.4
ENSG00000065308	TRAM2	6.419	3.594	7.847	8.322	9.274	8.718	9.559	8.996
ENSG00000065320	NTN1	0.016	0.07	0.022	0.067	0.014	0.084	0.048	0.075
ENSG00000065325	GLP2R	8.549	3.455	7.126	5.858	6.687	4.864	6.013	4.042
ENSG00000065328	MCM10	2.479	12.515	3.262	22.214	4.028	21.775	4.17	22.913
ENSG00000065357	DGKA	84.243	32.755	87.033	54.263	90.919	57.336	157.953	60.5
ENSG00000065361	ERBB3	12.691	6.243	12.187	6.002	11.454	6.359	12.941	6.22
ENSG00000065371	ROPN1	0	0	0	0	0	0	0.122	0
ENSG00000065413	ANKRD44	0.592	0.591	0.875	1.033	0.921	1.166	1.291	1.28
ENSG00000065427	KARS1	120.044	108.52	121.255	148.705	130.555	150.542	127.735	162.732
ENSG00000065457	ADAT1	8.05	18.822	9.772	12.065	11.081	11.715	9.158	12.381
ENSG00000065485	PDIA5	14.328	13.275	13.886	13.286	15.181	13.652	15.431	16.116
ENSG00000065491	TBC1D22B	6.841	4.306	7.624	6.685	8.708	6.488	7.565	7.231
ENSG00000065518	NDUFB4	290.939	309.321	282.763	278.763	275.798	277.742	190.863	284.281
ENSG00000065526	SPEN	4.421	4.218	5.432	9.488	7.017	10.367	5.911	7.477
ENSG00000065534	MYLK	2.074	1.545	2.202	1.721	2.424	1.218	2.029	1.5
ENSG00000065548	ZC3H15	60.917	63.157	63.311	69.667	65.402	69.646	68.78	74.42
ENSG00000065559	MAP2K4	24.368	13.435	28.598	24.99	30.495	23.779	27.246	27.752
ENSG00000065600	PACC1	14.605	11.971	16.216	15.179	15.706	14.303	18.197	17.595
ENSG00000065609	SNAP91	0.67	0.343	0.507	0.517	0.673	0.223	0.904	0.371
ENSG00000065613	SLK	12.728	7.604	15.498	17.399	17.788	16.262	17.813	18.138
ENSG00000065615	CYB5R4	17.424	11.233	16.988	18.079	19.012	19.412	19.503	22.472
ENSG00000065618	COL17A1	2.844	0.95	3.692	0.847	2.762	0.919	3.017	0.83
ENSG00000065621	GSTO2	21.607	35.597	19.225	26.045	20.243	26.991	30.875	29.542
ENSG00000065665	SEC61A2	7.773	4.909	8.479	8.844	9.581	9.281	8.661	8.641
ENSG00000065675	PRKCQ	3.607	2.451	4.311	4.418	4.275	4.541	4.187	4.276
ENSG00000065717	TLE2	0.425	0.443	0.275	0.418	0.293	0.565	0.36	0.437
ENSG00000065802	ASB1	18.731	23.031	16.767	19.08	19.489	19.621	24.51	20.978
ENSG00000065809	FAM107B	31.94	25.952	34.12	40.845	39.538	39.088	42.962	44.06
ENSG00000065833	ME1	130.621	94.339	127.918	122.94	141.754	119.617	148.534	136.166
ENSG00000065882	TBC1D1	17.711	25.255	23.934	38.857	20.744	38.3	22.166	41.041
ENSG00000065883	CDK13	12.251	7.566	13.496	15.33	14.498	15.097	11.26	15.501
ENSG00000065911	MTHFD2	204.082	320.986	223.3	427.273	249.718	443.731	320.918	528.896
ENSG00000065923	SLC9A7	2.449	1.779	2.609	1.724	2.613	2.033	2.666	2.038
ENSG00000065970	FOXJ2	5.978	5.361	7.018	10.826	8.373	10.456	7.67	11.873
ENSG00000065978	YBX1	974.693	1190.82	1025.43	1277.35	1059.92	1298.48	832.87	1320.89
ENSG00000065989	PDE4A	2.886	2.212	3.571	3.994	3.873	3.642	3.541	3.724
ENSG00000066027	PPP2R5A	22.518	22.202	23.98	31.518	25.243	31.316	23.605	32.541
ENSG00000066032	CTNNA2	0	0	0.251	0	0.007	0	0.427	0
ENSG00000066044	ELAVL1	28.106	24.461	31.277	44.44	32.473	43.017	30.848	48.497
ENSG00000066056	TIE1	0	0.005	0.008	0.03	0	0.048	0.07	0.014
ENSG00000066084	DIP2B	6.154	2.793	7.898	7.265	8.093	6.253	8.225	7.288
ENSG00000066117	SMARCD1	35.865	37.463	40.702	61.612	43.352	55.461	47.684	63.151
ENSG00000066135	KDM4A	10.139	5.593	12.412	10.518	14.045	10.64	14.868	12.091
ENSG00000066136	NFYC	30.961	34.624	33.109	49.246	35.472	47.36	29.424	50.19
ENSG00000066185	ZMYND12	0.194	0.189	0.124	0.077	0.096	0.08	0.183	0.084
ENSG00000066230	SLC9A3	3.065	1.957	3.385	3.239	3.116	2.899	3.277	3.054
ENSG00000066248	NGEF	1.71	0.589	1.171	0.615	1.027	0.649	0.827	0.514
ENSG00000066279	ASPM	1.11	18.685	1.799	27.685	1.567	28.808	1.213	24.094
ENSG00000066294	CD84	0	0.004	0	0.003	0.007	0.007	0.035	0.006
ENSG00000066322	ELOVL1	112.914	87.133	132.185	112.652	125.03	111.565	133.248	126.65
ENSG00000066336	SPI1	0	0	0	0	0	0	0.026	0
ENSG00000066379	POLR1H	32.406	41.389	27.287	30.924	26.496	30.023	28.713	28.817
ENSG00000066382	MPPED2	0	0	0	0.005	0.005	0	0.156	0
ENSG00000066405	CLDN18	0	0	0	0	0	0	0	0
ENSG00000066422	ZBTB11	10.266	6.187	12.034	11.854	11.922	11.247	10.393	12.277
ENSG00000066427	ATXN3	10.634	7.13	10.032	10.353	11.272	11.841	10.915	11.55
ENSG00000066455	GOLGA5	25.216	18.278	24.972	16.919	25.872	21.367	23.191	19.857
ENSG00000066468	FGFR2	0.062	0.073	0.105	0.202	0.147	0.186	0.362	0.167
ENSG00000066557	LRRC40	10.088	11.252	11.81	17.727	11.116	16.446	14.432	18.444
ENSG00000066583	ISOC1	17.701	24.199	18.33	27.006	19.298	26.485	16.55	27.093
ENSG00000066629	EML1	5.51	3.571	5.756	7.094	6.623	7.601	6.265	7.942
ENSG00000066651	TRMT11	16.681	16.904	16.489	22.136	17.84	19.155	17.588	21.025
ENSG00000066654	THUMPD1	14	14.603	15.571	21.042	16.457	21.797	17.368	21.372
ENSG00000066697	MSANTD3	50.092	66.996	53.873	73.852	56.972	76.658	57.537	84.348
ENSG00000066735	KIF26A	0.163	0.775	0.254	1.327	0.328	1.192	0.277	1.216
ENSG00000066739	ATG2B	1.385	0.984	2.513	2.635	2.741	2.422	3.224	2.909
ENSG00000066777	ARFGEF1	18.357	23.17	20.776	19.869	19.338	21.353	26.778	20.165
ENSG00000066813	ACSM2B	0	0	0	0	0	0	0.135	0
ENSG00000066827	ZFAT	2.819	2.664	2.277	2.57	2.611	2.988	2.436	2.789
ENSG00000066855	MTFR1	77.187	64.802	78.387	90.393	83.735	83.373	81.233	86.869
ENSG00000066923	STAG3	0.095	0.174	0.158	0.327	0.172	0.192	0.251	0.117
ENSG00000066926	FECH	69.934	40.429	73.364	74.338	74.474	70.306	70.451	78.254
ENSG00000066933	MYO9A	2.791	1.846	3.255	3.328	4.015	3.879	4.101	4.195
ENSG00000067048	DDX3Y	0	0.008	0	0	0	0	0.006	0.006
ENSG00000067057	PFKP	228.244	173.992	260.001	253.662	268.812	252.49	257.671	257.697
ENSG00000067064	IDI1	143.497	119.234	154.88	162.069	155.891	147.055	141.942	139.156
ENSG00000067066	SP100	21.864	12.032	21.856	15.985	25.703	16.82	27.127	19.005
ENSG00000067082	KLF6	15.76	15.101	30.222	24.716	47.701	33.405	104.072	48.083
ENSG00000067113	PLPP1	13.256	8.941	13.322	8.909	11.354	9.721	11.657	9.825
ENSG00000067141	NEO1	8.85	7.188	11.063	11.755	11.984	10.507	10.598	12.164
ENSG00000067167	TRAM1	203.772	109.154	214.913	171.981	229.103	169.985	215.535	194.803
ENSG00000067177	PHKA1	4.678	2.569	5.404	6.196	7.122	6.354	6.819	7.289
ENSG00000067182	TNFRSF1A	203.601	165.884	210.741	191.495	208.245	183.254	207.372	189.673
ENSG00000067191	CACNB1	2.684	1.559	2.34	3.185	2.201	3.505	3.116	2.905
ENSG00000067208	EVI5	5.484	3.201	5.764	5.648	6.095	5.972	6.538	4.821
ENSG00000067221	STOML1	7.588	5.43	6.082	4.996	5.713	4.473	6.306	4.943
ENSG00000067225	PKM	1998.44	1597.04	2056.6	1927.96	2052.03	1763.25	2224.88	1842.53
ENSG00000067248	DHX29	13.38	8.721	14.483	15.319	16.317	15.645	16.509	17.127
ENSG00000067334	DNTTIP2	72.031	68.302	73.968	65.002	79.618	67.699	79.058	75.072
ENSG00000067365	METTL22	10.864	12.112	13.576	11.549	13.724	12.812	16.671	13.094
ENSG00000067369	TP53BP1	11.04	6.82	12.779	11.312	14.216	11.061	13.269	10.665
ENSG00000067445	TRO	0.161	0.185	0.091	0.13	0.339	0.08	0.105	0.232
ENSG00000067533	RRP15	16.747	24.993	20.118	24.831	21.911	23.23	23.802	27.624
ENSG00000067560	RHOA	447.584	436.521	454.106	470.17	473.095	460.158	552.988	513.511
ENSG00000067596	DHX8	16.568	18.112	17.907	18.576	17.85	20.092	17.963	18.341
ENSG00000067601	PMS2P4	6.555	5.074	4.911	5.824	5.4	5.343	5.293	4.754
ENSG00000067606	PRKCZ	13.466	8.656	14.409	10.258	14.569	9.253	15.488	8.679
ENSG00000067646	ZFY	0	0	0	0	0	0	0.108	0
ENSG00000067704	IARS2	133.715	103.737	137.755	146.56	142.758	140.305	189.214	148.362
ENSG00000067715	SYT1	0.211	0.118	0.302	0.162	0.418	0.204	0.469	0.221
ENSG00000067798	NAV3	18.743	11.121	23.892	19.679	31.141	18.643	27.502	25.541
ENSG00000067829	IDH3G	36.454	30.108	37.423	31.741	36.493	31.36	28.869	30.611
ENSG00000067836	ROGDI	11.54	7.515	13.391	7.36	12.788	7.537	9.693	5.498
ENSG00000067840	PDZD4	4.411	4.888	5.678	8.454	4.757	7.195	5.067	6.552
ENSG00000067842	ATP2B3	0.004	0.011	0	0.01	0.009	0.005	0.008	0.013
ENSG00000067900	ROCK1	15.592	11.411	18.211	21.674	21.26	23.372	18.82	21.807
ENSG00000067955	CBFB	30.658	35.417	33.959	48.063	36.96	51.447	32.484	50.94
ENSG00000067992	PDK3	3.52	4.035	3.09	3.706	3.395	4.46	3.346	4.683
ENSG00000068001	HYAL2	31.466	29.68	31.575	30.367	28.656	27.461	27.867	28.045
ENSG00000068024	HDAC4	13.668	9.965	15.881	14.66	17.218	13.089	13.875	10.901
ENSG00000068028	RASSF1	10.062	19.576	10.905	20.285	9.924	19.088	10.529	15.926
ENSG00000068078	FGFR3	18.662	14.363	20.713	21.963	19.977	20.168	16.535	16.886
ENSG00000068079	IFI35	25.109	17.531	23.338	15.418	24.721	16.088	23.499	16.698
ENSG00000068097	HEATR6	5.212	5.168	8.66	10.636	8.177	10.729	9.723	10.869
ENSG00000068120	COASY	61.926	53.6	61.036	55.771	59.644	54.693	67.114	58.533
ENSG00000068137	PLEKHH3	6.874	10.94	7.052	8.045	6.123	8.527	6.83	6.651
ENSG00000068305	MEF2A	5.921	3.428	7.292	8.943	8.866	8.846	9.931	9.577
ENSG00000068308	OTUD5	18.193	11.14	20.218	13.791	20.474	13.866	17.145	13.232
ENSG00000068323	TFE3	34.181	29.365	37.555	41.483	39.024	41.941	37.632	45.35
ENSG00000068354	TBC1D25	6.57	4.753	7.233	6.701	8.532	6.225	9.967	7.732
ENSG00000068366	ACSL4	18.251	9.159	21.068	14.989	23.899	14.303	24.042	15.428
ENSG00000068383	INPP5A	6.472	6.057	7.16	8.64	7.583	8.019	8.209	7.985
ENSG00000068394	GPKOW	13.354	16.114	13.56	16.59	14.073	16.214	13.925	14.678
ENSG00000068400	GRIPAP1	10.835	9.698	13.061	13.576	13.954	13.162	12.868	12.504
ENSG00000068438	FTSJ1	55.763	62.491	58.529	73.245	61.285	69.653	69.277	78.511
ENSG00000068489	PRR11	1.486	22.214	2.031	32.022	2.163	28.384	1.934	34.782
ENSG00000068615	REEP1	0.203	0.454	0.295	0.47	0.142	0.576	0.295	0.378
ENSG00000068650	ATP11A	9.325	4.054	11.606	15.215	15.251	12.821	13.416	16.429
ENSG00000068654	POLR1A	8.506	4.952	10.716	13.709	12.412	12.449	11.545	14.031
ENSG00000068697	LAPTM4A	169.511	117.858	168.724	127.277	154.479	120.66	152.667	133.289
ENSG00000068724	TTC7A	12.749	7.84	13.215	11.493	13.813	11.247	13.654	11.426
ENSG00000068745	IP6K2	50.935	32.596	52.528	37.709	51.358	37.476	64.737	45.354
ENSG00000068781	STON1-GTF2A1L	0	0	0	0	0	0	0	0
ENSG00000068784	SRBD1	5.429	4.331	5.165	7.657	5.947	7.582	5.954	7.87
ENSG00000068796	KIF2A	15.819	13.77	18.647	26.081	21.552	26.133	20.402	29.428
ENSG00000068831	RASGRP2	0.639	1.429	0.641	0.851	0.631	0.918	0.329	0.865
ENSG00000068878	PSME4	33.402	31.303	35.691	31.441	34.504	30.682	37.748	31.201
ENSG00000068885	IFT80	9.581	8.098	11.045	16.182	13.706	16.256	11.6	14.933
ENSG00000068903	SIRT2	21.267	15.817	21.043	17.039	22.325	16.048	20.418	17.584
ENSG00000068912	ERLEC1	42.677	27.338	40.972	32.536	41.786	32.879	42.306	35.706
ENSG00000068971	PPP2R5B	8.416	3.277	7.645	3.916	9.774	3.876	8.899	4.366
ENSG00000068976	PYGM	0.032	0.062	0.041	0.087	0.031	0.072	0.153	0.1
ENSG00000068985	PAGE1	1.623	1.45	1.277	1.816	1.327	1.761	1.648	1.595
ENSG00000069011	PITX1	19.144	31.017	19.471	25.525	19.121	23.539	19.292	22.192
ENSG00000069018	TRPC7	0	0	0	0	0	0	0.089	0
ENSG00000069020	MAST4	7.531	9.579	9.15	9.517	9.094	7.872	10.422	8.429
ENSG00000069122	ADGRF5	0	0	0.01	0	0	0	0.063	0
ENSG00000069188	SDK2	0.05	0.04	0.046	0.036	0.025	0.036	0.043	0.036
ENSG00000069206	ADAM7	0	0.011	0	0	0	0	0.016	0.007
ENSG00000069248	NUP133	20.284	25.499	16.057	28.213	22.161	29.487	19.555	28.265
ENSG00000069275	NUCKS1	99.529	280.235	96.136	199.499	114.931	193.027	159.214	192.519
ENSG00000069329	VPS35	47.508	32.79	53.036	65.88	63.094	60.767	68.521	73.583
ENSG00000069345	DNAJA2	50.713	37.327	53.515	51.694	54.92	52.272	51.001	52.506
ENSG00000069399	BCL3	64.135	53.516	59.903	55.798	66.543	55.232	55.209	45.76
ENSG00000069424	KCNAB2	12.998	9.426	15.308	12.605	14.992	12.753	16.433	13.401
ENSG00000069431	ABCC9	0.062	0.03	0.095	0.042	0.097	0.044	0.465	0.077
ENSG00000069482	GAL	0.078	0.199	0.045	0.13	0	0.046	0.03	0.227
ENSG00000069493	CLEC2D	0.974	1.251	0.509	1.496	0.681	1.642	0.58	1.115
ENSG00000069509	FUNDC1	40.688	43.632	42.749	45.531	40.146	40.851	38.308	46.743
ENSG00000069535	MAOB	1.808	0.592	1.62	0.726	1.747	0.725	2.212	0.934
ENSG00000069667	RORA	1.393	0.274	1.14	0.955	1.524	0.666	1.511	1.032
ENSG00000069696	DRD4	0.034	0.143	0.129	0.038	0.035	0.02	0.059	0.068
ENSG00000069702	TGFBR3	11.042	5.581	15.073	11.485	16.055	10.793	17.677	12.244
ENSG00000069764	PLA2G10	0.184	0.161	0.137	0	0.055	0.098	0.148	0
ENSG00000069812	HES2	3.699	2.003	4.708	2.03	4.754	2.44	4.76	2.322
ENSG00000069849	ATP1B3	64.728	83.4	63.582	82.924	60.043	79.56	69.919	78.205
ENSG00000069869	NEDD4	25.176	13.56	33.048	30.949	37.808	34.008	29.379	41.098
ENSG00000069943	PIGB	14.758	11.538	14.173	11.665	14.665	13.192	14.834	13.628
ENSG00000069956	MAPK6	23.539	12.572	28.837	31.384	35.846	31.469	38.228	41.293
ENSG00000069966	GNB5	24.01	19.696	25.533	29.061	26.556	28.345	30.178	28.395
ENSG00000069974	RAB27A	7.995	10.913	9.481	10.721	9.115	12.683	10.663	13.249
ENSG00000069998	HDHD5	41.761	58.476	43.621	55.516	41.819	50.621	49.96	51.407
ENSG00000070010	UFD1	60.082	83.753	58.264	78.909	62.95	74.576	60.465	81.709
ENSG00000070018	LRP6	8.094	4.412	10.659	9.847	11.404	9.824	10.888	10.327
ENSG00000070019	GUCY2C	0	0.037	0	0.02	0.013	0.007	0.04	0.006
ENSG00000070031	SCT	0.114	0.144	0	0	0.236	0.2	0.081	0
ENSG00000070047	PHRF1	11.514	11.152	15.202	19.321	15.596	18.377	14.38	18.14
ENSG00000070061	ELP1	24.524	26.459	25.518	28.116	26.346	27.289	30.346	30.022
ENSG00000070081	NUCB2	42.951	43.802	36.936	39.185	39.812	45.257	38.186	42.387
ENSG00000070087	PFN2	255.139	266.943	266.433	321.941	289.119	317.833	267.901	365.914
ENSG00000070159	PTPN3	6.229	7.158	7.093	9.565	6.637	9.227	6.658	7.907
ENSG00000070182	SPTB	0.578	0.255	0.826	0.526	0.921	0.517	0.876	0.54
ENSG00000070190	DAPP1	0.495	0.138	0.484	0.219	0.594	0.18	0.571	0.222
ENSG00000070193	FGF10	0	0	0	0	0	0	0.031	0
ENSG00000070214	SLC44A1	14.959	7.5	16.912	18.759	18.417	18.193	17.346	19.554
ENSG00000070269	TMEM260	7.085	3.649	7.311	5.332	7.943	5.915	6.85	5.089
ENSG00000070366	SMG6	7.115	6.442	7.508	7.592	7.564	7.252	7.024	6.501
ENSG00000070367	EXOC5	25.415	14.419	29.561	36.069	35.701	34.768	40.025	39.501
ENSG00000070371	CLTCL1	3.414	1.804	4.264	1.727	4.163	2.268	4.484	2.001
ENSG00000070388	FGF22	0.503	0.387	0.746	0.451	0.594	0.598	1.512	0.285
ENSG00000070404	FSTL3	108.192	84.458	111.195	80.254	106.481	76.59	129.445	75.117
ENSG00000070413	DGCR2	30.366	19.604	33.753	26.331	31.968	26.153	35.876	25.103
ENSG00000070423	RNF126	25.085	31.799	27.38	33.813	24.184	31.976	26.54	32.251
ENSG00000070444	MNT	7.647	4.069	9.846	6.831	10.364	6.729	14.574	6.787
ENSG00000070476	ZXDC	7.675	6.109	8.646	10.361	9.474	11.061	8.993	11.139
ENSG00000070495	JMJD6	18.714	21.024	21.158	19.437	21.103	22.052	22.314	17.884
ENSG00000070501	POLB	32.536	32.908	32.732	32.727	34.773	32.822	37.003	36.241
ENSG00000070526	ST6GALNAC1	0.337	0.477	0.327	0.537	0.055	0.921	0.396	0.389
ENSG00000070540	WIPI1	11.07	2.048	10.074	2.929	9.951	2.819	9.612	2.859
ENSG00000070601	FRMPD1	0.007	0.04	0.035	0.057	0.124	0	0.245	0.004
ENSG00000070610	GBA2	21.856	15.01	23.491	22.237	23.424	23.99	21.419	21.082
ENSG00000070614	NDST1	19.064	7.101	25.658	19.41	27.432	20.03	28.182	22.008
ENSG00000070669	ASNS	92.606	151.782	87.427	176.132	117.184	193.948	167.122	244.532
ENSG00000070718	AP3M2	6.584	7.913	8.067	15.781	8.077	16.214	9.428	16.908
ENSG00000070729	CNGB1	0.211	0.254	0.236	0.401	0.182	0.218	0.28	0.251
ENSG00000070731	ST6GALNAC2	0.546	0.301	0.684	0.444	0.745	0.356	0.372	0.488
ENSG00000070748	CHAT	0	0	0	0	0	0	0.11	0
ENSG00000070756	PABPC1	2054.96	2247.88	1817.57	1632.18	1763.79	1836.2	1843.7	1805.85
ENSG00000070759	TESK2	0.041	0.052	0.068	0.12	0.238	0.047	0.096	0.091
ENSG00000070761	CFAP20	24.517	41.162	25.747	39.792	28.665	40.064	25.339	44.687
ENSG00000070770	CSNK2A2	20.147	17.795	23.085	25.957	24.391	26.176	24.204	26.721
ENSG00000070778	PTPN21	4.166	2.385	5.258	6.224	6.774	6.204	5.922	6.54
ENSG00000070785	EIF2B3	20.05	22.258	19.284	27.179	20.297	26.693	25.149	29.283
ENSG00000070808	CAMK2A	0.025	0.026	0.028	0.017	0.01	0.067	0.053	0.021
ENSG00000070814	TCOF1	8.644	29.025	11.155	33.617	13.191	34.622	11.765	34.612
ENSG00000070831	CDC42	51.768	39.717	59.334	51.254	64.253	54.331	43.946	63.346
ENSG00000070882	OSBPL3	5.584	6.623	6.156	10.539	6.874	9.017	9.339	9.283
ENSG00000070886	EPHA8	0	0	0.013	0	0.012	0.013	0.006	0
ENSG00000070915	SLC12A3	0	0	0	0	0	0	0.038	0
ENSG00000070950	RAD18	2.524	4.15	2.437	10.662	3.639	10.866	3.614	13.396
ENSG00000070961	ATP2B1	17.965	12.13	23.46	26.291	25.229	24.925	27.748	28.677
ENSG00000070985	TRPM5	0	0	0	0	0	0	0.013	0
ENSG00000071051	NCK2	8.98	9.017	10.534	11.341	11.027	11.864	9.837	12.837
ENSG00000071054	MAP4K4	27.487	18.506	34.287	36.953	40.535	36.754	39.562	42.804
ENSG00000071073	MGAT4A	0.579	0.255	0.348	0.346	0.384	0.374	0.475	0.165
ENSG00000071082	RPL31	2993.26	3040.65	2708.29	2342.2	2520.93	2318.13	2086.72	2259.83
ENSG00000071127	WDR1	153.297	129.988	161.912	187.848	186.982	185.479	172.894	215.849
ENSG00000071189	SNX13	11.845	5.497	12.512	11.866	14.249	10.752	16.807	13.159
ENSG00000071203	MS4A12	0	0	0	0	0	0	0.03	0
ENSG00000071205	ARHGAP10	3.771	4.595	4.412	5.694	5.116	6.73	4.982	6.589
ENSG00000071242	RPS6KA2	0.107	0.03	0.146	0.113	0.133	0.081	0.165	0.096
ENSG00000071243	ING3	6.141	6.442	8.731	10.411	8.864	12.311	9.722	17.104
ENSG00000071246	VASH1	1.977	1.162	2.727	2.042	3.171	2.18	3.016	1.93
ENSG00000071282	LMCD1	2.927	5.453	3.015	6.603	3.08	6.566	4.21	6.42
ENSG00000071462	BUD23	120.59	163.502	121.791	145.827	115.736	144.096	143.996	147.381
ENSG00000071537	SEL1L	13.735	7.081	16.392	15.681	20.32	14.985	23.104	18.515
ENSG00000071539	TRIP13	15.864	85.39	18.33	106.51	17.019	110.773	16.99	116.162
ENSG00000071553	ATP6AP1	61.224	37.401	58.21	39.888	57.643	39.665	57.666	39.215
ENSG00000071564	TCF3	18.141	29.562	21.424	34.873	19.781	34.372	18.48	36.55
ENSG00000071575	TRIB2	0.867	0.516	0.969	0.922	0.752	0.87	0.848	0.73
ENSG00000071626	DAZAP1	60.039	73.555	67.408	90.342	67.937	89.661	62.648	85.682
ENSG00000071655	MBD3	28.066	50.304	29.212	41.209	27.259	40.572	28.955	35.955
ENSG00000071677	PRLH	0	0	0	0	0	0.251	0	0
ENSG00000071794	HLTF	13.071	13.07	14.508	25.911	17.494	26.917	16.99	28.699
ENSG00000071859	FAM50A	52.38	53.766	62.235	50.04	60.696	50.267	56.965	45.616
ENSG00000071889	FAM3A	21.342	17.987	22.047	16.077	19.806	17.646	19.208	15.586
ENSG00000071894	CPSF1	35.982	68.239	40.768	56.279	40.59	62.747	40.545	48.422
ENSG00000071909	MYO3B	0.005	0.003	0.006	0	0.006	0	0.032	0
ENSG00000071967	CYBRD1	13.213	2.652	13.523	3.502	11.457	3.526	10.414	2.593
ENSG00000071991	CDH19	0.017	0	0	0	0	0.006	0.073	0
ENSG00000071994	PDCD2	119.875	121.013	110.435	107.74	110.617	105.863	132.32	113.334
ENSG00000072041	SLC6A15	10.478	12.32	12.136	19.32	14.122	20.404	20.25	31.983
ENSG00000072042	RDH11	55.189	38.123	59.081	50.415	56.169	48.236	50.331	47.048
ENSG00000072062	PRKACA	10.119	7.58	10.351	11.878	11.387	11.638	9.897	10.747
ENSG00000072071	ADGRL1	3.626	4.572	4.985	6.781	4.717	6.854	4.765	7.009
ENSG00000072080	SPP2	0	0.107	0	0	0.13	0.039	0	0
ENSG00000072110	ACTN1	74.622	53.386	83.895	76.841	90.037	79.015	87.156	81.759
ENSG00000072121	ZFYVE26	1.692	0.865	1.86	1.823	2.323	1.83	2.12	2.109
ENSG00000072133	RPS6KA6	2.601	2.828	5.891	2.959	5.058	3.827	7.934	3.672
ENSG00000072134	EPN2	27.554	12.65	32.362	26.923	35.574	25.657	30.259	26.853
ENSG00000072135	PTPN18	8.105	6.929	8.143	11.516	9.62	11.153	8.141	8.99
ENSG00000072163	LIMS2	0.513	0.573	0.546	0.467	0.552	0.596	0.766	0.709
ENSG00000072182	ASIC4	0.056	0.033	0.028	0.007	0.031	0.017	0.077	0.007
ENSG00000072195	SPEG	4.126	1.971	4.885	2.487	7.26	2.927	7.131	2.273
ENSG00000072201	LNX1	0.228	0.085	0.21	0.111	0.259	0.131	0.434	0.14
ENSG00000072210	ALDH3A2	155.834	91.687	169.789	164.69	195.62	156.908	228.897	170.99
ENSG00000072274	TFRC	145.699	109.856	169.486	198.846	184.188	187.325	194.143	215.489
ENSG00000072310	SREBF1	51.064	65.402	60.294	73.078	51.745	65.79	57.205	49.448
ENSG00000072315	TRPC5	0	0	0	0	0	0	0.011	0
ENSG00000072364	AFF4	10.291	3.617	15.363	11.659	17.979	10.841	16.859	12.584
ENSG00000072401	UBE2D1	22.363	16.818	25.081	21.734	23.911	19.842	24.385	24.878
ENSG00000072415	PALS1	14.737	8.626	16.563	16.388	18.021	16.838	18.436	19.066
ENSG00000072422	RHOBTB1	2.689	1.231	3.572	3.925	4.404	3.998	3.133	4.568
ENSG00000072501	SMC1A	18.577	21.97	23.812	79.011	27.496	72.677	20.905	85.621
ENSG00000072506	HSD17B10	106.912	125.724	98.905	100.895	91.203	97.792	108.649	98.017
ENSG00000072518	MARK2	11.691	9.988	14.029	16.999	15.092	16.418	11.992	15.926
ENSG00000072571	HMMR	1.998	29.763	2.909	47.72	2.626	47.168	1.449	51.63
ENSG00000072609	CHFR	26.645	14.669	30.586	23.279	32.792	23.423	35.082	23.925
ENSG00000072657	TRHDE	0	0	0	0	0	0	0.066	0
ENSG00000072682	P4HA2	23.135	13.809	23.26	16.621	24.908	15.134	28.847	16.373
ENSG00000072694	FCGR2B	0	0	0	0	0	0	0.038	0
ENSG00000072736	NFATC3	6.098	6.325	5.991	8.437	6.469	7.926	6.447	8.222
ENSG00000072756	TRNT1	17.968	11.918	18.747	16.383	18.736	16.175	21.644	17.749
ENSG00000072778	ACADVL	323.901	230.007	348.547	248.224	348.889	298.235	356.078	243.285
ENSG00000072786	STK10	2.606	2.164	3.22	2.014	3.217	2.384	3.665	2.404
ENSG00000072803	FBXW11	23.392	14.428	25.795	24.376	29.391	25.552	31.937	27.875
ENSG00000072818	ACAP1	1.234	1.532	0.993	0.674	0.084	1.68	1.122	0.443
ENSG00000072832	CRMP1	0.14	0.208	0.136	0.208	0.12	0.357	0.187	0.408
ENSG00000072840	EVC	2.305	1.164	3.397	3.785	4.284	3.345	4.155	4.48
ENSG00000072849	DERL2	65.83	52.675	62.062	54.795	58.671	55.119	57.349	60.983
ENSG00000072858	SIDT1	0.009	0.014	0.011	0.01	0	0.005	0.227	0.018
ENSG00000072864	NDE1	5.782	16.337	6.819	37.3	7.676	31.061	6.75	41.686
ENSG00000072952	IRAG1	0.01	0.005	0.004	0.004	0.015	0.008	0.034	0.003
ENSG00000072954	TMEM38A	1.346	0.756	1.7	0.942	1.403	0.816	1.435	0.552
ENSG00000072958	AP1M1	15.205	12.167	16.671	17.243	15.809	15.168	13.095	16.237
ENSG00000073008	PVR	33.522	29.503	40.864	46.673	42.857	45.935	42.208	51.436
ENSG00000073050	XRCC1	8.46	14.342	8.49	19.438	9.302	17.967	8.183	18.456
ENSG00000073060	SCARB1	204.694	142.866	220.789	181.744	220.947	164.552	188.942	167.464
ENSG00000073067	CYP2W1	0.016	0	0.027	0	0.025	0	0.047	0.017
ENSG00000073111	MCM2	13.632	52.461	14.984	74.368	16.001	67.858	19.311	77.849
ENSG00000073146	MOV10L1	0.011	0.082	0.049	0.071	0.028	0.031	0.096	0.029
ENSG00000073150	PANX2	7.823	8.34	8.659	9.012	7.693	8.428	7.882	8.104
ENSG00000073169	SELENOO	8.463	10.444	9.036	9.011	8.007	8.852	7.482	7.431
ENSG00000073282	TP63	0.171	0.083	0.228	0.086	0.2	0.123	0.214	0.187
ENSG00000073331	ALPK1	4.832	3.947	5.164	6.854	5.876	6.868	5.45	6.479
ENSG00000073350	LLGL2	22.651	23.928	22.54	20.039	25.153	20.491	21.134	16.455
ENSG00000073417	PDE8A	9.199	10.088	9.935	14.91	10.84	15.986	10.031	14.992
ENSG00000073464	CLCN4	4.869	1.764	5.713	4.325	6.047	3.365	5.581	3.605
ENSG00000073536	NLE1	21.495	27.076	22.392	31.057	22.26	28.071	21.789	31.11
ENSG00000073578	SDHA	177.562	220.771	179.946	219.504	180.673	209.842	186.043	205.796
ENSG00000073584	SMARCE1	48.77	48.565	58.054	72.434	62.338	70.12	56.627	75.761
ENSG00000073598	FNDC8	0.014	0.012	0	0	0	0	0.027	0
ENSG00000073605	GSDMB	0.522	0.531	0.503	0.651	0.647	0.951	0.624	0.697
ENSG00000073614	KDM5A	25.872	14.373	24.55	19.66	23.678	19.767	20.815	21.133
ENSG00000073670	ADAM11	0.123	0.235	0.149	0.406	0.169	0.385	0.241	0.363
ENSG00000073711	PPP2R3A	1.945	0.381	1.817	1.188	2.232	0.987	2.549	1.006
ENSG00000073712	FERMT2	23.813	22.002	28.304	35.472	31.44	34.948	33.989	42.497
ENSG00000073734	ABCB11	0.132	0.019	0.196	0.492	0.257	0.204	0.199	0.016
ENSG00000073737	DHRS9	0.7	0.095	0.776	0.109	0.587	0.355	0.844	0.096
ENSG00000073754	CD5L	0	0	0	0.012	0	0	0.01	0.011
ENSG00000073756	PTGS2	2.259	3.369	3.647	6.432	5.582	6.392	7.125	7.944
ENSG00000073792	IGF2BP2	4.949	3.475	6.268	7.093	7.232	7.508	5.957	7.225
ENSG00000073803	MAP3K13	17.604	12.784	17.03	10.797	18.88	10.426	14.847	10.523
ENSG00000073849	ST6GAL1	4.81	1.941	4.252	3.256	5.271	3.693	4.622	3.279
ENSG00000073861	TBX21	0	0.019	0	0.043	0	0.009	0.023	0.031
ENSG00000073905	VDAC1P1	0	0.047	0.035	0.033	0.065	0	0.058	0.029
ENSG00000073910	FRY	0.193	0.086	0.241	0.145	0.208	0.113	0.589	0.426
ENSG00000073921	PICALM	54.639	25.96	64.209	57.608	74.062	57.256	65.961	66.004
ENSG00000073969	NSF	25.265	14.614	28.262	26.192	29.918	24.071	30.496	27.289
ENSG00000074047	GLI2	1.343	0.741	1.703	1.88	1.961	1.966	2.261	2.747
ENSG00000074054	CLASP1	6.23	3.505	7.752	8.649	8.879	7.963	8.441	8.811
ENSG00000074071	MRPS34	95.317	177.568	99.575	137.168	87.74	125.74	82.449	120.591
ENSG00000074181	NOTCH3	23.787	10.546	28.241	19.821	26.726	18.331	25.427	17.63
ENSG00000074201	CLNS1A	170.307	165.4	165.71	159.099	168.727	166.61	192.147	172.889
ENSG00000074211	PPP2R2C	22.868	16.441	24.876	29.176	27.837	28.119	24.466	31.374
ENSG00000074219	TEAD2	19.021	19.516	19.673	22.224	21.451	22.439	20.55	21.79
ENSG00000074266	EED	18.089	27.825	17.968	28.221	19.508	28.157	20.05	28.96
ENSG00000074276	CDHR2	8.459	1.159	7.245	2.56	7.081	2.231	5.983	1.986
ENSG00000074317	SNCB	0.111	0.463	0.172	0.32	0.178	0.176	0.247	0.294
ENSG00000074319	TSG101	69.327	55.353	69.35	59.033	69.223	57.661	68.973	61.274
ENSG00000074356	NCBP3	14.315	11.274	14.514	17.181	15.447	17.556	17.501	15.292
ENSG00000074370	ATP2A3	1.526	0.46	1.663	0.605	1.562	0.878	1.87	1.034
ENSG00000074410	CA12	344.585	87.187	377.949	190.914	417.209	189.774	340.168	210.578
ENSG00000074416	MGLL	46.245	34.484	46.678	48.122	46.176	46.549	42.735	48.161
ENSG00000074527	NTN4	27.445	15.236	28.852	23.149	33.021	23.606	36.969	30.29
ENSG00000074582	BCS1L	36.364	46.357	36.788	44.606	32.633	40.331	40.84	39.612
ENSG00000074590	NUAK1	6.598	2.808	7.793	6.469	8.816	6.285	7.902	6.433
ENSG00000074603	DPP8	8.013	5.819	8.933	10.169	10.75	10.518	12.256	12.012
ENSG00000074621	SLC24A1	1.693	0.513	1.288	1.559	2.083	1.264	1.941	1.432
ENSG00000074657	ZNF532	17.896	10.137	25.633	30.584	32.039	31.446	23.348	32.512
ENSG00000074660	SCARF1	0.078	0.02	0.068	0.028	0.056	0.058	0.172	0.036
ENSG00000074695	LMAN1	57.787	33.521	63.502	70.043	71.672	64.781	71.295	75.398
ENSG00000074696	HACD3	48.457	37.122	50.64	58.298	53.281	53.999	53.014	63.604
ENSG00000074706	IPCEF1	0.011	0.019	0.013	0.004	0.034	0.109	0.185	0
ENSG00000074755	ZZEF1	3.916	1.94	4.781	4.963	5.873	5.1	5.127	4.799
ENSG00000074771	NOX3	0	0	0	0	0	0	0.058	0
ENSG00000074800	ENO1	3547.3	3515.02	3516.86	3991.41	3511.65	3677.47	3721.6	3943.29
ENSG00000074803	SLC12A1	0	0	0	0	0	0.006	0.037	0
ENSG00000074842	MYDGF	70.634	84.763	71.984	73.039	66.277	66.071	82.121	68.921
ENSG00000074855	ANO8	1.781	0.833	2.246	2.119	2.635	1.949	2.604	1.803
ENSG00000074935	TUBE1	9.123	11.449	9.912	16.599	12.795	15.912	7.467	16.483
ENSG00000074964	ARHGEF10L	7.508	3.857	7.72	5.012	7.617	5.544	8.025	4.94
ENSG00000074966	TXK	0	0.019	0.011	0.02	0.02	0.01	0.057	0.018
ENSG00000075035	WSCD2	0	0.056	0	0	0	0	0.027	0
ENSG00000075043	KCNQ2	0.719	3.901	0.343	3.306	0.392	2.141	0.543	2.616
ENSG00000075073	TACR2	0.069	0.054	0.048	0.015	0.076	0.064	0.123	0.014
ENSG00000075089	ACTR6	33.751	28.663	36.03	36.298	36.227	32.12	39.81	35.017
ENSG00000075131	TIPIN	10.703	23.969	12.436	26.322	11.657	27.33	12.912	31.975
ENSG00000075142	SRI	148.507	160.385	149.039	149.06	152.527	148.544	148.691	146.569
ENSG00000075151	EIF4G3	13.768	9.636	14.873	13.673	15.785	12.368	16.199	13.273
ENSG00000075188	NUP37	49.18	109.814	51.424	112.798	51.631	108.088	49.012	121.898
ENSG00000075213	SEMA3A	3.15	1.487	4.968	3.169	5.963	2.71	3.709	3.713
ENSG00000075218	GTSE1	1.648	40.045	2.84	58.125	2.654	57.139	1.41	51.974
ENSG00000075223	SEMA3C	36.009	25.985	45.025	58.191	51.744	56.368	51.038	73.635
ENSG00000075234	TTC38	33.335	26.625	33.902	35.217	35.901	32.538	36.139	33.868
ENSG00000075239	ACAT1	115.63	110.766	110.39	111.539	112.768	106.03	123.654	110.233
ENSG00000075240	GRAMD4	12.575	7.693	17.91	13.145	21.4	14.372	17.102	13.614
ENSG00000075275	CELSR1	51.58	51.63	59.221	64.212	57.233	59.587	58.208	57.098
ENSG00000075290	WNT8B	0.01	0.008	0.012	0.034	0.011	0.012	0.009	0.03
ENSG00000075292	ZNF638	42.876	52.87	48.93	46.546	42.691	46.704	73.444	40.831
ENSG00000075303	SLC25A40	7.808	10.679	8.54	21.354	8.932	23.447	7.355	19.221
ENSG00000075336	TIMM21	59.46	74.362	53.975	82.535	53.958	78.079	49.814	85.851
ENSG00000075340	ADD2	4.312	7.187	5.022	16.108	6.264	16.965	6.004	18.67
ENSG00000075388	FGF4	0	0	0	0	0	0.009	0.028	0
ENSG00000075391	RASAL2	3.362	1.662	5.257	4.377	5.654	4.949	5.152	5.632
ENSG00000075399	VPS9D1	17.527	7.726	18.49	8.392	18.68	8.042	21.07	8.159
ENSG00000075407	ZNF37A	4.691	3.555	5.451	7.049	6.239	6.66	4.538	7.021
ENSG00000075413	MARK3	34.932	33.808	39.783	39.715	42.424	40.854	43.425	41.833
ENSG00000075415	SLC25A3	1481.24	1290.07	1397.18	1233.3	1373.16	1173.36	1583.22	1236.9
ENSG00000075420	FNDC3B	25.284	12.867	30.389	24.469	35.322	24.328	27	22.391
ENSG00000075426	FOSL2	48.106	11.322	55.527	22.811	60.746	22.905	51.972	21.251
ENSG00000075429	CACNG5	0	0.002	0.002	0.002	0.002	0.007	0.015	0.004
ENSG00000075461	CACNG4	6.621	4.178	6.644	5.729	6.405	5.138	5.976	4.756
ENSG00000075539	FRYL	3.819	4.49	6.377	6.749	6.908	6.514	7.283	6.643
ENSG00000075568	TMEM131	9.671	3.995	12.339	10.767	13.702	10.614	11	12.582
ENSG00000075618	FSCN1	112.42	129.579	118.935	146.833	122.291	139.86	117.596	151.835
ENSG00000075624	ACTB	2448.66	4506.05	2465.68	3365.29	2635.25	3429.53	2692.82	3181.68
ENSG00000075643	MOCOS	11.924	14.98	12.596	13.573	12.611	15.391	13.043	16.466
ENSG00000075651	PLD1	14.995	7.013	16.226	11.166	18.55	12.369	18.429	13.059
ENSG00000075673	ATP12A	0	0.004	0.026	0.012	0.016	0	0.055	0.011
ENSG00000075702	WDR62	2.153	29.87	2.534	25.368	2.655	25.738	2.652	23.322
ENSG00000075711	DLG1	12.485	6.308	13.56	13.684	16.152	13.32	13.759	14.289
ENSG00000075785	RAB7A	149.034	93.402	163.012	144.087	170.783	138.833	160.404	151.636
ENSG00000075790	BCAP29	24.521	21.228	25.061	33.074	31.534	32.709	34.87	38.928
ENSG00000075826	SEC31B	1.54	0.687	1.936	1.945	2.219	1.951	2.413	1.333
ENSG00000075856	SART3	21.633	23.804	24.021	41.704	24.856	38.396	27.159	39.484
ENSG00000075884	ARHGAP15	0.085	0	0	0.065	0.082	0.084	0.281	0.028
ENSG00000075886	TUBA3D	0	0.011	0	0	0	0	0	0.013
ENSG00000075891	PAX2	0.063	0.036	0.107	0.05	0.117	0.082	0.081	0.075
ENSG00000075914	EXOSC7	44.278	50.279	46.932	47.603	42.693	45.407	53.654	48.281
ENSG00000075945	KIFAP3	10.849	8.556	10.349	11.518	12.053	11.953	13.255	12.929
ENSG00000075975	MKRN2	13.845	11.269	15.417	17.484	16.477	16.312	15.672	18.616
ENSG00000076003	MCM6	16.853	50.769	16.756	63.265	19.095	57.059	23.424	65.304
ENSG00000076043	REXO2	97.297	90.202	100.227	91.913	96.455	90.851	104.948	98.557
ENSG00000076053	RBM7	27.17	19.291	27.584	27.344	31.811	26.247	23.125	28.154
ENSG00000076067	RBMS2	12.634	7.624	14.36	13.367	16.145	13.023	13.817	14.267
ENSG00000076108	BAZ2A	18.037	9.007	25.523	23.328	28.406	25.081	24.774	24.998
ENSG00000076201	PTPN23	15.851	12.031	20.009	22.024	21.669	19.533	21.618	21.223
ENSG00000076242	MLH1	26.651	51.227	26.42	48.514	29.516	47.02	31.491	49.354
ENSG00000076248	UNG	30.421	66.065	31.195	74.915	33.034	75.198	35.197	86.616
ENSG00000076258	FMO4	0.092	0.033	0.078	0.054	0.11	0.063	0.034	0.05
ENSG00000076321	KLHL20	14.314	4.802	15.931	10.835	17.468	10.827	14.735	11.336
ENSG00000076344	RGS11	1.238	0.582	1.43	0.682	2.419	0.759	1.937	0.554
ENSG00000076351	SLC46A1	9.442	5.887	11.048	10.515	11.561	10.425	10.312	10.563
ENSG00000076356	PLXNA2	5.593	2.296	6.295	4.809	7.21	3.982	6.301	3.82
ENSG00000076382	SPAG5	1.921	58.663	3.362	56.202	3.075	53.589	2.921	50.634
ENSG00000076513	ANKRD13A	4.438	2.817	5.295	6.043	5.872	5.694	5.508	6.401
ENSG00000076554	TPD52	71.6	73.937	79.258	120.827	92.826	110.807	79.581	131.407
ENSG00000076555	ACACB	0.978	1.345	1.373	2.369	1.207	2.273	1.336	2.597
ENSG00000076604	TRAF4	63.879	45.928	76.58	62.165	67.377	59.209	74.605	56.832
ENSG00000076641	PAG1	0.15	0.063	0.21	0.139	0.243	0.143	0.332	0.153
ENSG00000076650	GPATCH1	3.334	4.167	4.897	7.682	4.97	6.167	3.663	5.474
ENSG00000076662	ICAM3	2.711	3.266	3.506	1.95	3.482	2.087	1.811	2.722
ENSG00000076685	NT5C2	22.851	12.312	22.735	24.126	28.932	23.072	29.411	26.928
ENSG00000076706	MCAM	14.282	13.787	15.419	17.855	16.282	18.617	18.599	18.943
ENSG00000076716	GPC4	0.021	0.034	0.012	0.017	0	0.012	0.01	0.026
ENSG00000076770	MBNL3	0.003	0.004	0.004	0	0	0	0.027	0.015
ENSG00000076826	CAMSAP3	2.623	2.577	2.72	3.072	2.972	3.064	2.665	2.725
ENSG00000076864	RAP1GAP	4.286	4.722	4.386	5.968	4.604	5.361	3.908	6.045
ENSG00000076924	XAB2	9.032	9.938	9.307	12.145	9.709	10.818	9.552	10.459
ENSG00000076928	ARHGEF1	42.117	61.938	46.827	46.41	48.325	48.797	49.174	46.684
ENSG00000076944	STXBP2	23.351	21.443	25.286	22.31	24.532	20.053	27.348	18.376
ENSG00000076984	MAP2K7	7.239	8.1	7.826	10.521	8.586	9.691	8.189	9.611
ENSG00000077009	NMRK2	0.024	0	0	0.02	0	0.02	0.014	0.032
ENSG00000077044	DGKD	29.083	19.951	36.109	35.272	37.595	32.537	38.861	34.145
ENSG00000077063	CTTNBP2	0.023	0.004	0.007	0	0.009	0	0.155	0.006
ENSG00000077080	ACTL6B	0	0	0	0	0	0	0.02	0
ENSG00000077092	RARB	17.994	8.418	18.701	13.366	18.639	11.628	14.554	11.107
ENSG00000077097	TOP2B	53.808	57.87	59.735	64.121	63.487	67.38	66.928	63.176
ENSG00000077147	TM9SF3	58.647	36.662	74.914	71.595	90.225	72.742	106.7	86.623
ENSG00000077150	NFKB2	69.287	115.895	63.782	76.925	65.167	74.451	83.377	78.686
ENSG00000077152	UBE2T	35.274	235.783	34.696	199.177	30.069	183.568	25.269	182.014
ENSG00000077157	PPP1R12B	0.996	0.724	0.9	0.987	1.886	1.561	2.095	1.186
ENSG00000077232	DNAJC10	40.159	8.347	47.452	48.485	65.463	44.457	75.681	65.605
ENSG00000077235	GTF3C1	21.356	27.478	18.385	19.4	20.224	15.481	23.259	16.592
ENSG00000077238	IL4R	14.402	11.215	18.525	19.795	20.028	19.785	18.006	22.916
ENSG00000077254	USP33	28.75	17.609	33.789	30.416	34.807	31.417	33.764	32.852
ENSG00000077264	PAK3	0.032	0.002	0.024	0	0.085	0.059	0.009	0.003
ENSG00000077274	CAPN6	0.012	0	0	0	0	0	0.006	0
ENSG00000077279	DCX	0	0	0.005	0	0.005	0	0.052	0
ENSG00000077312	SNRPA	62.091	105.781	65.848	114.238	64.729	104.059	60.031	112.892
ENSG00000077327	SPAG6	0.313	0.131	0.402	0.367	0.322	0.206	0.529	0.449
ENSG00000077348	EXOSC5	49.305	61.665	47.255	53.225	44.734	49.842	49.481	50.21
ENSG00000077380	DYNC1I2	58.54	43.066	58.896	51.964	61.385	51.644	72.044	54.511
ENSG00000077420	APBB1IP	0.024	0.013	0.028	0.009	0.026	0.009	0.085	0
ENSG00000077454	LRCH4	7.011	5.864	8.188	10.339	7.947	9.708	7.86	6.937
ENSG00000077458	FAM76B	7.436	7.013	7.1	17.328	9.511	16.195	8.789	19.509
ENSG00000077463	SIRT6	9.957	9.511	10.134	9.584	9.263	8.445	10.231	8.355
ENSG00000077498	TYR	0	0	0	0	0	0	0.047	0
ENSG00000077514	POLD3	6.169	15.993	7.659	24.78	8.599	25.571	8.426	28.45
ENSG00000077522	ACTN2	0.01	0.024	0	0.011	0.015	0.037	0.123	0
ENSG00000077549	CAPZB	96.025	91.399	98.306	99.162	102.091	100.923	104.684	102.999
ENSG00000077585	GPR137B	11.334	4.273	11.82	5.673	10.934	4.818	11.335	3.933
ENSG00000077616	NAALAD2	0.015	0.031	0.01	0.039	0	0.027	0.074	0.062
ENSG00000077684	JADE1	14.116	19.164	15.863	27.627	18.793	27.655	16.757	26.991
ENSG00000077713	SLC25A43	21.674	15.341	24.146	23.518	25.082	22.901	24.722	26.675
ENSG00000077721	UBE2A	84.228	83.844	89.416	96.412	90.589	88.301	90.824	93.671
ENSG00000077782	FGFR1	8.035	7.576	9.171	12.96	9.836	11.422	10.117	12.534
ENSG00000077800	FKBP6	0.016	0.009	0.019	0.008	0.019	0	0.147	0
ENSG00000077935	SMC1B	0.012	0.076	0.015	0.03	0.014	0.055	0.045	0.07
ENSG00000077942	FBLN1	19.46	37.904	20.085	45.189	18.417	40.211	20.236	38.45
ENSG00000077943	ITGA8	0.035	0.011	0.146	0.07	0.016	0.02	0.133	0.01
ENSG00000077984	CST7	0	0.021	0	0	0	0	0.071	0.026
ENSG00000078018	MAP2	40.709	22.181	47.209	47.794	55.647	48.778	36.84	50.544
ENSG00000078043	PIAS2	8.297	4.811	11.098	10.191	11.566	9.929	10.192	10.999
ENSG00000078053	AMPH	0	0	0	0.025	0	0	0.033	0
ENSG00000078061	ARAF	43.168	39.967	45.567	50.766	47.494	49.68	46.11	48.617
ENSG00000078070	MCCC1	11.755	7.955	12.464	8.348	13.519	7.79	13.534	8.971
ENSG00000078081	LAMP3	0.708	0.415	0.467	0.912	0.644	1.024	0.494	1.074
ENSG00000078098	FAP	1.052	0.411	1.154	0.799	1.181	0.84	2.037	1.371
ENSG00000078114	NEBL	5.844	2.783	6.351	6.427	6.994	5.537	5.691	5.588
ENSG00000078124	ACER3	3.839	3.15	4.035	5.441	4.63	6.66	4.697	7.376
ENSG00000078140	UBE2K	117.466	111.034	114.476	119.687	132.282	108.659	92.442	137.327
ENSG00000078142	PIK3C3	36.671	13.64	30.07	18.369	36.097	20.292	38.869	24.86
ENSG00000078177	N4BP2	2.023	1.609	2.457	4.152	2.698	4.141	2.965	4.563
ENSG00000078237	TIGAR	52.884	19.476	54.853	28.245	52.433	24.81	68.369	24.051
ENSG00000078246	TULP3	14.077	11.653	17.99	23.106	19.197	23.119	17.773	25.166
ENSG00000078269	SYNJ2	6.535	7.83	5.858	9.328	7.858	8.582	9.195	10.653
ENSG00000078295	ADCY2	0.166	0.106	0.14	0.075	0.252	0.16	0.421	0.149
ENSG00000078304	PPP2R5C	77.048	83.462	76.619	94.45	82.79	92.193	88.702	97.275
ENSG00000078319	PMS2P1	39.051	47.016	36.179	45.938	35.58	44.869	47.014	47.412
ENSG00000078328	RBFOX1	0.08	0.118	0.01	0.04	0.009	0.01	0.094	0.007
ENSG00000078369	GNB1	189.743	144.707	212.994	219.409	228.959	213.117	225.715	234.474
ENSG00000078399	HOXA9	0.097	0.139	0.223	0.139	0.108	0.151	0.247	0.231
ENSG00000078401	EDN1	16.863	11.228	16.353	12.017	13.842	11.912	9.463	8.596
ENSG00000078403	MLLT10	17.544	20.223	21.988	24.435	21.834	22.572	19.883	27.416
ENSG00000078487	ZCWPW1	2.951	2.772	2.887	3.264	2.7	3.127	3.015	2.956
ENSG00000078549	ADCYAP1R1	0	0	0.004	0.007	0	0	0.01	0.012
ENSG00000078579	FGF20	0.046	0.032	0	0	0.034	0.018	0.015	0.031
ENSG00000078589	P2RY10	0	0	0	0	0	0.01	0.019	0
ENSG00000078596	ITM2A	0.038	0.107	0.178	0.139	0.117	0.067	0.043	0.105
ENSG00000078618	NRDC	83.913	72.525	90.317	94.769	96.489	92.661	102.122	97.146
ENSG00000078668	VDAC3	136.027	159.407	137.862	180.595	130.455	155.564	149.596	175.763
ENSG00000078674	PCM1	30.476	47.345	28.971	46.154	34.248	51.498	43.713	49.753
ENSG00000078687	TNRC6C	0.851	0.668	0.523	0.568	0.748	0.694	0.406	0.742
ENSG00000078699	CBFA2T2	2.749	1.671	3.426	2.869	3.722	3.446	3.532	2.736
ENSG00000078725	BRINP1	8.511	4.452	8.226	6.769	9.641	5.755	8.273	6.27
ENSG00000078747	ITCH	11.586	8.224	13.953	15.438	15.068	14.849	15.412	16.615
ENSG00000078795	PKD2L2	0.074	0.191	0.363	0.041	0.097	0.131	0.105	0.037
ENSG00000078804	TP53INP2	6.589	1.251	7.499	1.931	7.562	1.952	6.172	1.971
ENSG00000078808	SDF4	84.3	80.077	83.22	74.946	79.148	71.958	84.505	72.236
ENSG00000078814	MYH7B	0.026	0.099	0.048	0.026	0.042	0.023	0.044	0.013
ENSG00000078898	BPIFB2	0	0	0	0	0	0	0.034	0
ENSG00000078900	TP73	0.045	0.438	0.115	0.595	0.126	0.532	0.22	0.559
ENSG00000078902	TOLLIP	24.458	17.749	24.09	20.492	25.925	20.348	24.517	17.621
ENSG00000078967	UBE2D4	10.11	8.545	9.567	12.222	11.808	12.445	9.707	15.165
ENSG00000079101	CLUL1	0.072	0	0	0	0.044	0	0.286	0
ENSG00000079102	RUNX1T1	0	0	0	0	0.015	0	0.101	0
ENSG00000079112	CDH17	140.377	53.77	142.271	99.937	152.015	101.766	151.049	117.199
ENSG00000079134	THOC1	14.478	27.478	17.249	30.612	18.067	29.022	17.479	26.375
ENSG00000079150	FKBP7	7.062	6.828	7.361	6.503	7.017	5.544	6.906	5.993
ENSG00000079156	OSBPL6	0.672	1.074	1.076	3.101	1.173	2.318	1.467	3.423
ENSG00000079215	SLC1A3	0	0.135	0.102	0.089	0.038	0.339	0.151	0.083
ENSG00000079246	XRCC5	177.007	225.84	181.976	257.811	190.879	249.053	248.292	272.304
ENSG00000079257	LXN	0.18	0.326	0.212	0.424	0.085	0.059	0.152	0.126
ENSG00000079263	SP140	0.263	0.327	0.448	1.013	0.57	0.893	0.475	0.786
ENSG00000079277	MKNK1	16.202	10.552	18.127	13.254	18.717	12.492	17.414	14.331
ENSG00000079308	TNS1	0.884	0.259	1.033	0.78	1.267	0.762	1.299	0.511
ENSG00000079313	REXO1	5.777	7.713	6.613	8.995	6.148	8.101	6.412	7.682
ENSG00000079332	SAR1A	41.845	35.724	43.667	43.799	46.586	44.258	46.918	44.404
ENSG00000079335	CDC14A	1.148	0.874	1.478	1.653	1.451	1.714	1.497	1.799
ENSG00000079337	RAPGEF3	0.495	0.424	0.478	0.528	0.64	0.784	1.005	0.485
ENSG00000079385	CEACAM1	1.187	0.134	1.402	0.395	1.414	0.38	1.067	0.256
ENSG00000079387	SENP1	6.828	9.582	8.001	18.098	8.997	17.121	8.312	18.982
ENSG00000079393	DUSP13	0.32	0.14	0.271	0	0.385	0.149	0.204	0.056
ENSG00000079432	CIC	30.094	36.76	36.942	41.255	34.975	39.214	35.177	34.867
ENSG00000079435	LIPE	0.038	0.166	0.103	0.166	0.015	0.222	0.012	0.121
ENSG00000079459	FDFT1	220.69	233.318	235.538	280.415	229.757	249.603	216.722	243.277
ENSG00000079462	PAFAH1B3	47.671	91.834	45.475	75.052	47.638	68.581	55.956	72.43
ENSG00000079482	OPHN1	0.503	0.306	0.761	0.547	0.673	0.69	0.891	0.428
ENSG00000079557	AFM	0.054	0.019	0.047	0.014	0.015	0.015	0.097	0.013
ENSG00000079616	KIF22	7.466	58.696	6.602	54.571	6.365	54.817	6.253	48.796
ENSG00000079689	SCGN	0.12	0.028	0.021	0.044	0.088	0	0.035	0
ENSG00000079691	CARMIL1	13.213	13.634	15.243	14.756	15.675	13.663	14.683	12.141
ENSG00000079739	PGM1	91.005	58.704	87.741	78.116	93.706	73.404	104.394	77.961
ENSG00000079785	DDX1	88.048	77.948	90.9	101.095	91.783	97.286	107.401	106.539
ENSG00000079805	DNM2	31.396	21.175	35.572	29.791	37.396	26.114	29.916	26.298
ENSG00000079819	EPB41L2	20.227	36.441	25.52	53.287	32.194	60.919	20.871	51.251
ENSG00000079841	RIMS1	0.01	0	0.034	0	0	0.007	0.017	0.006
ENSG00000079931	MOXD1	2.322	0.896	1.312	1.243	1.756	1.027	1.162	1.125
ENSG00000079950	STX7	16.612	7.28	16.132	13.271	18.012	12.901	17.325	16.87
ENSG00000079974	RABL2B	14.263	11.763	16.872	17.827	17.199	19.113	17.359	18.361
ENSG00000079999	KEAP1	37.151	76.954	39.113	55.398	40.032	52.993	51.086	52.693
ENSG00000080007	DDX43	0	0	0	0	0	0.012	0	0
ENSG00000080031	PTPRH	5.852	3.944	5.815	5.245	6.497	5.684	6.674	6.85
ENSG00000080166	DCT	0	0	0	0.019	0	0	0.043	0
ENSG00000080189	SLC35C2	38.73	29.828	38.816	36.347	39.91	36.896	41.208	37.579
ENSG00000080200	CRYBG3	1.77	1.186	2.561	2.652	2.675	1.856	2.865	1.929
ENSG00000080224	EPHA6	0.895	0.948	0.757	1.563	1.029	1.71	0.89	1.257
ENSG00000080293	SCTR	0	0	0	0	0	0	0.097	0
ENSG00000080298	RFX3	1.329	0.951	1.65	2.22	2.107	2.513	2.011	2.774
ENSG00000080345	RIF1	4.823	5.409	6.497	15.139	7.643	15.03	7.733	16.203
ENSG00000080371	RAB21	55.095	31.937	55.699	54.666	59.366	52.048	52.255	57.68
ENSG00000080493	SLC4A4	0.847	0.669	1.073	1.454	1.049	1.326	1.042	1.142
ENSG00000080503	SMARCA2	25.104	13.093	30.537	18.712	25.772	18.211	29.683	17.14
ENSG00000080511	RDH8	0	0	0	0	0	0	0.013	0
ENSG00000080546	SESN1	26.875	11.724	25.731	14.666	24.421	13.583	19.969	11.999
ENSG00000080561	MID2	1.685	0.545	2.252	1.686	1.982	1.416	1.676	2.142
ENSG00000080572	DNAAF6	0	0.013	0	0	0	0	0	0.029
ENSG00000080573	COL5A3	0.1	0.071	0.089	0.135	0.192	0.21	0.128	0.075
ENSG00000080603	SRCAP	4.207	1.342	7.879	13.293	11.405	12.663	8.192	12.842
ENSG00000080608	PUM3	31.461	43.737	25.529	34.433	25.507	32.738	26.6	36.723
ENSG00000080618	CPB2	0.264	0.073	0.241	0.111	0.207	0.046	0.327	0.036
ENSG00000080644	CHRNA3	0	0	0	0.014	0.027	0.01	0.225	0.008
ENSG00000080709	KCNN2	0	0	0	0.046	0	0.019	0.029	0.016
ENSG00000080802	CNOT4	7.248	4.491	8.094	8.793	9.028	8.411	6.444	8.15
ENSG00000080815	PSEN1	26.283	14.213	27.368	20.07	25.827	20.387	26.898	21.753
ENSG00000080819	CPOX	18.682	18.008	20.722	22.611	20.089	19.819	22.764	20.292
ENSG00000080822	CLDND1	50.166	47.987	58.029	66.876	61.872	68.327	72.767	77.1
ENSG00000080823	MOK	9.999	10.213	11.145	10.845	11.544	12.126	12.442	13.922
ENSG00000080824	HSP90AA1	516.985	824.333	481.214	840.617	528.537	894.188	605.918	866.997
ENSG00000080839	RBL1	1.855	5.485	2.37	12.709	2.772	11.008	2.394	12.232
ENSG00000080845	DLGAP4	35.075	21.099	39.81	35.266	44.171	36.159	34.008	36.882
ENSG00000080854	IGSF9B	0.111	0.539	0.246	0.517	0.409	0.544	0.187	0.112
ENSG00000080910	CFHR2	0	0.025	0.027	0	0	0	0.07	0
ENSG00000080947	CROCCP3	0.587	0.282	0.645	1.142	0.798	1.237	0.785	0.332
ENSG00000080986	NDC80	1.093	35.228	1.935	38.173	1.753	41.926	1.834	38.366
ENSG00000081014	AP4E1	3.957	2.15	4.868	4.556	5.154	4.42	4.541	4.848
ENSG00000081019	RSBN1	2.919	2.319	3.464	4.23	4.228	3.763	3.83	3.923
ENSG00000081026	MAGI3	4.477	4.97	5.676	7.266	6.446	6.9	5.295	9.247
ENSG00000081041	CXCL2	48.551	40.478	65.711	52.682	107.522	74.334	93.358	64.285
ENSG00000081051	AFP	14.933	10.219	15.359	6.352	13.257	6.052	14.38	7.907
ENSG00000081052	COL4A4	1.236	0.264	1.345	0.715	1.337	0.611	1.17	0.625
ENSG00000081059	TCF7	5.025	4.394	5.813	7.764	5.72	5.799	4.395	5.456
ENSG00000081087	OSTM1	31.378	15.032	32.546	20.572	32.117	19.601	36.175	22.313
ENSG00000081138	CDH7	0.036	0.005	0.108	0.033	0.138	0.142	0.051	0.193
ENSG00000081148	IMPG2	0.013	0.004	0.034	0.043	0.043	0.015	0.083	0.003
ENSG00000081154	PCNP	145.32	124.378	155.67	161.973	162.36	159.234	180.084	181.706
ENSG00000081177	EXD2	9.349	4.841	9.401	8.862	9.836	8.633	10.042	8.457
ENSG00000081181	ARG2	0.667	0.631	0.991	1.148	0.87	0.864	1.288	1.231
ENSG00000081189	MEF2C	1.901	1.923	2.262	3.741	2.57	4.582	2.483	3.684
ENSG00000081237	PTPRC	0.052	0.079	0.07	0.041	0.033	0.085	0.391	0.044
ENSG00000081248	CACNA1S	0.663	0.202	0.512	0.147	0.481	0.276	0.464	0.199
ENSG00000081277	PKP1	0.007	0.011	0.034	0.02	0.012	0	0.068	0.046
ENSG00000081307	UBA5	31.006	24.869	34.634	39.06	37.36	37.902	48.449	43.68
ENSG00000081320	STK17B	1.524	2.605	1.925	4.485	2.043	4.195	2.058	4.343
ENSG00000081377	CDC14B	8.696	4.621	10.455	8.041	11.511	7.647	11.16	7.442
ENSG00000081386	ZNF510	1.458	1.119	1.395	1.938	1.634	1.793	1.14	1.592
ENSG00000081479	LRP2	0.004	0.002	0	0.007	0	0.007	0.033	0.006
ENSG00000081665	ZNF506	0.602	0.431	0.497	0.394	1.306	0.971	0.715	0.903
ENSG00000081692	JMJD4	17.913	17.591	17.65	16.894	15.526	14.706	18.059	15.066
ENSG00000081721	DUSP12	37.916	53.542	39.768	59.092	39.159	54.506	50.72	66.805
ENSG00000081760	AACS	17.823	8.408	17.891	10.245	17.546	9.952	19.467	10.129
ENSG00000081791	DELE1	34.038	28.015	38.776	38.312	37.788	38.159	41.421	39.608
ENSG00000081800	SLC13A1	0	0	0	0	0	0	0.018	0
ENSG00000081803	CADPS2	4.641	3.591	4.143	4.636	4.903	4.876	5.224	5.194
ENSG00000081818	PCDHB4	0.596	0.356	0.63	0.519	0.497	0.539	0.557	0.449
ENSG00000081842	PCDHA6	0.031	0.039	0.088	0.065	0.071	0.051	0.036	0.015
ENSG00000081853	PCDHGA2	1.03	0.327	1.037	0.55	1.045	0.547	0.999	0.709
ENSG00000081870	HSPB11	56.78	90.554	54.881	79.127	54.882	80.006	65.352	80.178
ENSG00000081913	PHLPP1	1.385	1.318	1.663	2.588	1.798	2.421	1.533	2.129
ENSG00000081923	ATP8B1	1.135	0.461	1.34	0.861	1.28	1.094	1.513	1.249
ENSG00000081985	IL12RB2	0	0.003	0.01	0	0	0	0.057	0
ENSG00000082014	SMARCD3	30.416	26.43	31.754	33.209	29.815	29.588	28.164	29.131
ENSG00000082068	WDR70	26.969	34.59	23.108	28.591	26.809	30.643	35.211	25.532
ENSG00000082074	FYB1	0.081	0.048	0.067	0.104	0.035	0	0.203	0.094
ENSG00000082126	MPP4	0.012	0	0.012	0.036	0.014	0	0.026	0
ENSG00000082146	STRADB	25.685	21.377	22.664	22.131	27.704	19.957	30.998	26.386
ENSG00000082153	BZW1	155.502	111.524	184.658	213.732	198.815	207.169	212.084	271.638
ENSG00000082175	PGR	0	0.001	0.002	0.009	0	0	0.014	0.004
ENSG00000082196	C1QTNF3	0.918	1.825	1.638	1.839	1.402	1.992	0.764	1.638
ENSG00000082212	ME2	38.928	35.66	42.963	51.605	47.411	52.609	47.884	57.881
ENSG00000082213	C5orf22	23.852	17.746	25.6	25.754	26.107	26.348	26.289	28.233
ENSG00000082258	CCNT2	10.598	5.346	10.549	13.045	13.912	11.86	13.295	13.279
ENSG00000082269	FAM135A	10.541	10.115	7.689	8.002	8.691	7.077	8.108	8.6
ENSG00000082293	COL19A1	0.003	0	0	0.003	0.003	0	0.135	0.006
ENSG00000082397	EPB41L3	0	0.014	0	0	0.013	0.073	0.018	0.018
ENSG00000082438	COBLL1	2.855	2.484	3.673	5.177	3.993	5.054	2.661	5.896
ENSG00000082458	DLG3	3.754	3.642	3.543	7.276	3.739	5.015	3.619	5.528
ENSG00000082482	KCNK2	0.021	0.04	0.008	0.046	0.03	0.032	0.124	0.044
ENSG00000082497	SERTAD4	0.824	2.22	1.255	4.358	1.477	4.401	1.578	5.288
ENSG00000082512	TRAF5	13.537	6.729	15.963	12.919	14.874	11.989	10.17	9.591
ENSG00000082515	MRPL22	37.061	57.718	36.593	45.653	35.006	43.064	34.93	45.631
ENSG00000082516	GEMIN5	8.914	6.175	10.315	12.406	10.993	11.959	11.184	12.885
ENSG00000082556	OPRK1	0	0	0.013	0	0	0	0.036	0.011
ENSG00000082641	NFE2L1	44.643	33.27	52.108	61.208	62.214	62.519	62.759	73.721
ENSG00000082684	SEMA5B	0.053	0.009	0.017	0.007	0.009	0.007	0.106	0.025
ENSG00000082701	GSK3B	17.829	11.349	19.489	15.844	21.183	16.659	25.076	22.024
ENSG00000082781	ITGB5	21.873	20.267	24.207	30.219	24.648	26.916	35.136	30.496
ENSG00000082805	ERC1	6.899	3.929	9.393	10.561	11.77	9.993	11.272	11.557
ENSG00000082898	XPO1	79.788	99.333	90.804	141.931	100.568	139.925	94.541	151.654
ENSG00000082929	LINC01587	0	0.039	0	0	0	0	0.052	0
ENSG00000082996	RNF13	25.235	16.242	26.625	21.698	28.056	21.429	26.982	23.868
ENSG00000083067	TRPM3	0.461	0.102	0.709	0.146	0.565	0.156	0.391	0.351
ENSG00000083093	PALB2	11.039	14.918	8.631	9.85	9.035	13.014	9.442	8.307
ENSG00000083097	DOP1A	1.335	0.824	1.493	1.676	2.096	1.637	1.107	1.439
ENSG00000083099	LYRM2	28.674	18.995	29.44	29	29.524	25.557	27.313	28.921
ENSG00000083123	BCKDHB	19.009	11.625	16.303	11.676	16.573	11.323	18.914	10.65
ENSG00000083168	KAT6A	4.412	3.147	6.201	8.344	7.649	7.937	6.459	8.904
ENSG00000083223	TUT7	4.52	2.934	5.737	4.421	5.752	4.369	5.073	4.107
ENSG00000083290	ULK2	6.81	3.46	5.943	6.927	5.549	6.654	5.954	7.357
ENSG00000083307	GRHL2	0.004	0.003	0	0	0	0.014	0.02	0.135
ENSG00000083312	TNPO1	104.336	64.459	116.864	142.391	140.849	144.28	147.592	171.429
ENSG00000083444	PLOD1	21.959	16.551	23.402	23.048	23.367	23.453	22.918	23.775
ENSG00000083454	P2RX5	5.659	10.851	7.762	11.039	7.243	8.935	8.987	8.813
ENSG00000083457	ITGAE	39.523	57.499	38.696	46.033	34.166	42.579	40.677	47.327
ENSG00000083520	DIS3	16.547	9.302	19.62	19.518	21.628	17.872	22.688	22.625
ENSG00000083535	PIBF1	3.85	6.232	4.304	4.111	4.851	4.165	4.533	7.058
ENSG00000083544	TDRD3	6.717	5.956	6.061	7.532	6.37	6.808	5.711	7.383
ENSG00000083622		0	0	0	0	0	0	0	0
ENSG00000083635	NUFIP1	7.905	8.053	8.587	11.324	8.933	11.188	9.129	12.159
ENSG00000083642	PDS5B	6.594	11.352	7.937	15.731	8.782	14.956	8.724	16.504
ENSG00000083720	OXCT1	13.081	13.917	14.311	21.968	15.759	21.209	18.118	24.774
ENSG00000083750	RRAGB	4.629	2.322	5.552	3.001	5.559	4.287	6.074	3.882
ENSG00000083782	EPYC	0	0	0	0	0.022	0	0.056	0
ENSG00000083799	CYLD	7.84	3.746	8.292	7.031	10.284	8.264	11.448	6.966
ENSG00000083807	SLC27A5	23.912	29.228	20.235	22.362	20.069	21.39	24.671	19.584
ENSG00000083812	ZNF324	2.622	1.714	2.3	2.062	1.988	1.717	1.867	1.741
ENSG00000083814	ZNF671	2.893	1.896	2.575	2.925	2.54	2.345	2.089	1.8
ENSG00000083817	ZNF416	3.969	2.765	3.619	3.782	3.121	3.313	1.999	2.008
ENSG00000083828	ZNF586	11.012	7.731	10.026	13.363	12.129	10.487	11.922	12.593
ENSG00000083838	ZNF446	5.948	5.721	5.355	5.216	5.265	5.292	5.385	5.343
ENSG00000083844	ZNF264	5.881	5.047	4.737	6.972	5.162	5.553	7.056	6.025
ENSG00000083845	RPS5	2300.65	2508.86	2079.19	1978.37	1933.7	1770.81	1824.32	1931.61
ENSG00000083857	FAT1	37.425	30.231	43.875	47.249	44.427	50.34	52.093	37.054
ENSG00000083896	YTHDC1	29.854	22.218	34.4	39.467	40.098	40.046	42.223	38.888
ENSG00000083937	CHMP2B	34.975	29.014	39.505	38.547	39.657	39.103	49.178	47.902
ENSG00000084070	SMAP2	11.165	7.77	12.142	9.78	12.781	10.549	11.816	11.036
ENSG00000084072	PPIE	33.838	44.712	34.658	46.697	36.165	45.298	37.069	47.108
ENSG00000084073	ZMPSTE24	36.324	28.113	37.84	43.672	38.3	39.722	42.001	42.509
ENSG00000084090	STARD7	85.028	85.404	90.143	114.902	92.309	108.048	90.382	105.152
ENSG00000084092	NOA1	28.139	22.161	28.706	28.5	27.831	27.043	27.034	28.808
ENSG00000084093	REST	5.132	4.165	6.729	5.605	6.613	5.894	6.219	5.576
ENSG00000084110	HAL	0.153	0.114	0.427	0.347	0.285	0.198	0.244	0.133
ENSG00000084112	SSH1	13.595	6.942	18.731	22.57	25.575	20.947	22.043	25.492
ENSG00000084207	GSTP1	2111.29	2313.42	1853.53	1827.02	1812.56	1730.75	1845.44	1757.32
ENSG00000084234	APLP2	202.064	119.168	211.289	180.53	223.248	177.407	237.937	194.468
ENSG00000084444	FAM234B	3.391	2.458	3.831	3.539	4.05	3.405	4.616	3.658
ENSG00000084453	SLCO1A2	1.293	0.347	1.379	0.803	0.996	0.641	0.994	0.393
ENSG00000084463	WBP11	31.803	37.327	37.491	70.227	42.501	68.521	41.217	78.907
ENSG00000084623	EIF3I	318.432	279.88	303.088	293.557	303.473	275.248	274.045	310.933
ENSG00000084628	NKAIN1	0.263	0.294	0.205	0.375	0.209	0.503	0.326	0.479
ENSG00000084636	COL16A1	15.92	9.686	20.067	11.076	18.896	12.636	27.34	9.767
ENSG00000084652	TXLNA	18.379	14.61	20.94	23.849	21.951	22.956	19.043	23.331
ENSG00000084674	APOB	0	0.007	0	0.002	0.002	0	0.027	0
ENSG00000084676	NCOA1	5.712	2.744	7.05	6.865	8.294	6.7	6.906	7.398
ENSG00000084693	AGBL5	13.217	12.215	13.477	16.096	13.896	15.527	13.407	15.62
ENSG00000084710	EFR3B	0.458	0.348	0.487	0.649	0.689	0.617	0.734	0.59
ENSG00000084731	KIF3C	5.997	3.373	6.184	8.682	7.939	8.77	8.324	8.517
ENSG00000084733	RAB10	260.612	143.567	281.499	207.336	287.723	200.845	256.487	218.123
ENSG00000084734	GCKR	17.976	8.765	20.551	10.602	18.57	11.083	19.934	10.27
ENSG00000084754	HADHA	158.881	100.947	156.708	137.521	159.071	129.742	177.384	140.786
ENSG00000084764	MAPRE3	8.582	3.773	9.722	4.983	9.676	4.301	7.088	4.258
ENSG00000084774	CAD	25.163	38.793	22.385	35.806	22.969	32.829	25.686	32.304
ENSG00000085063	CD59	216.327	132.897	201.569	158.731	198.767	155.558	255.45	193.592
ENSG00000085117	CD82	13.793	2.341	14.462	2.508	17.622	4.703	13.883	2.71
ENSG00000085185	BCORL1	1.128	0.387	1.273	0.955	1.388	0.931	0.906	0.831
ENSG00000085224	ATRX	21.949	15.436	25.325	24.898	28.587	27.011	28.213	26.138
ENSG00000085231	AK6	83.775	108.064	80.383	99.429	85.27	98.93	105.801	118.186
ENSG00000085265	FCN1	0.003	0.015	0.003	0.003	0.007	0.003	0.041	0.003
ENSG00000085274	MYNN	9.279	7.387	8.828	11.629	10.753	10.753	10.431	12.42
ENSG00000085276	MECOM	1.814	1.721	2.526	3.793	2.571	3.582	2.834	4.233
ENSG00000085365	SCAMP1	23.434	8.292	28.055	22.041	32.095	19.736	28.921	25.119
ENSG00000085377	PREP	17.619	13.835	17.886	19.198	18.819	18.235	18.27	21.111
ENSG00000085382	HACE1	3.703	4.159	3.429	6.305	3.685	5.917	4.012	5.282
ENSG00000085415	SEH1L	30.419	29.427	35.373	45.685	36.706	40.686	38.552	44.731
ENSG00000085433	WDR47	3.351	1.489	4.524	3.363	4.48	3.186	3.76	3.835
ENSG00000085449	WDFY1	19.023	10.839	22.726	20.503	26.984	21.164	25.227	22.167
ENSG00000085465	OVGP1	2.698	1.347	2.418	1.761	2.885	1.186	3.71	2.039
ENSG00000085491	SLC25A24	18.306	18.125	21.186	27.688	22.302	25.815	23.656	30.944
ENSG00000085511	MAP3K4	3.426	6.64	5.814	7.863	7.02	9.901	6.17	9.188
ENSG00000085514	PILRA	0.319	0.429	0.482	0.738	0.888	0.544	0.764	0.776
ENSG00000085552	IGSF9	0.139	0.169	0.257	0.199	0.219	0.247	0.354	0.25
ENSG00000085563	ABCB1	0.811	0.687	0.429	0.731	0.527	0.761	0.447	0.856
ENSG00000085644	ZNF213	3.303	2.815	2.947	3.938	3.798	3.754	3.219	4.017
ENSG00000085662	AKR1B1	1215.94	648.84	1146.61	616.573	1132.06	625.008	1239.96	639.426
ENSG00000085719	CPNE3	60.813	27.572	69.754	54.846	81.394	46.499	68.041	58.485
ENSG00000085721	RRN3	22.958	16.022	25.257	25.814	27.315	24.145	33.667	29.15
ENSG00000085733	CTTN	152.751	77.109	180.759	132.105	190.922	137.95	202.202	133.372
ENSG00000085741	WNT11	0.021	0.009	0.012	0.024	0	0.013	0.019	0.043
ENSG00000085760	MTIF2	32.699	28.288	35.51	36.404	36.604	39.62	39.087	39.637
ENSG00000085788	DDHD2	14.742	11.468	15.506	18.828	17.349	18.525	17.754	20.807
ENSG00000085831	TTC39A	7.272	2.412	6.473	2.49	6.758	2.369	6.756	2.297
ENSG00000085832	EPS15	15.477	9.719	17.416	16.296	20.01	15.425	18.918	15.944
ENSG00000085840	ORC1	3.405	10.128	3.73	17.16	3.987	15.424	5.24	17.573
ENSG00000085871	MGST2	69.536	48.674	66.171	42.564	61.037	41.315	49.046	41.973
ENSG00000085872	CHERP	12.554	12.923	14.972	20.475	15.282	18.232	15.308	19.444
ENSG00000085978	ATG16L1	32.92	16.588	35.891	23.15	35.259	21.442	36.548	22.662
ENSG00000085982	USP40	20.591	20.419	21.699	21.333	22.904	21.769	24.82	22.393
ENSG00000085998	POMGNT1	48.307	45.093	47.605	36.948	45.925	35.209	64.504	38.698
ENSG00000085999	RAD54L	1.722	26.736	2.429	23.883	2.457	22.892	2.619	22.054
ENSG00000086015	MAST2	10.979	7.639	12.447	15.986	14.538	15.871	13.515	16.866
ENSG00000086061	DNAJA1	216.844	239.737	208.832	264.475	219.331	275.605	230.513	266.37
ENSG00000086062	B4GALT1	114.967	69.398	125.521	103.133	135.948	99.335	125.601	98.632
ENSG00000086065	CHMP5	74.349	56.511	69.89	55.753	71.563	54.052	72.649	57.63
ENSG00000086102	NFX1	17.232	11.494	19.151	19.75	19.853	18.875	19.426	19.362
ENSG00000086159	AQP6	0	0	0.022	0	0.02	0.022	0.04	0.05
ENSG00000086189	DIMT1	37.46	39.802	41.254	52.026	40.22	45.187	40.996	57.161
ENSG00000086200	IPO11	11.012	17.5	11.426	17.29	11.68	17.91	11.446	18.281
ENSG00000086205	FOLH1	0.572	0.486	0.406	0.675	0.576	0.627	0.697	0.571
ENSG00000086232	EIF2AK1	55.434	42.696	65.472	73.653	71.821	69.309	76.318	71.189
ENSG00000086288	NME8	0	0	0.013	0	0	0	0.115	0
ENSG00000086289	EPDR1	49.608	41.044	51.206	52.546	51.69	52.08	51.271	50.859
ENSG00000086300	SNX10	24.481	20.222	20.873	23.213	22.846	23.048	22.777	26.935
ENSG00000086475	SEPHS1	38.003	46.207	39.513	81.177	41.552	72.822	45.561	80.399
ENSG00000086504	MRPL28	80.89	87.426	82.762	82.527	78.417	77.053	80.099	82.465
ENSG00000086506	HBQ1	1.209	1.077	0.695	0.503	0.787	0.718	0.968	0.997
ENSG00000086544	ITPKC	15.981	9.111	15.944	10.357	15.723	11.086	15.876	10.562
ENSG00000086548	CEACAM6	9.742	10.308	10.123	14.286	10.323	15.545	6.972	11.404
ENSG00000086570	FAT2	0.004	0	0.011	0	0.003	0.002	0.013	0
ENSG00000086589	RBM22	24.379	26.903	26.093	37.15	27.279	36.347	27.529	39.948
ENSG00000086598	TMED2	242.023	165.106	255.187	235.031	265.7	210.804	284.767	259.868
ENSG00000086619	ERO1B	8.762	4.133	9.466	7.023	9.831	6.608	11.01	8.241
ENSG00000086666	ZFAND6	85.146	56.272	87.49	78.576	92.753	73.281	73.314	78.495
ENSG00000086696	HSD17B2	0.594	0.249	0.896	0.577	0.609	0.335	0.529	0.263
ENSG00000086712	TXLNG	20.68	21.488	23.131	32.095	22.79	32.925	26.43	37.525
ENSG00000086717	PPEF1	0.816	0.691	0.84	1.223	0.767	1.022	0.711	1.384
ENSG00000086730	LAT2	3.104	3.601	2.228	4.631	2.623	4.644	3.544	5.994
ENSG00000086758	HUWE1	33.315	24.544	41.726	47.828	46.677	48.606	40.308	43.954
ENSG00000086827	ZW10	8.517	10.335	9.089	15.788	9.186	15.465	10.673	16.494
ENSG00000086848	ALG9	13.18	16.37	13.187	21.18	15.546	18.297	15.978	18.21
ENSG00000086967	MYBPC2	0	0.008	0.016	0.031	0.01	0	0.017	0.014
ENSG00000086991	NOX4	0	0	0	0	0	0	0.015	0
ENSG00000087008	ACOX3	11.648	7.768	12.057	8.226	11.785	6.89	14.855	6.164
ENSG00000087053	MTMR2	37.739	27.46	41.912	46.899	48.333	45.699	46.256	51.73
ENSG00000087074	PPP1R15A	37.796	42.309	84.734	77.396	118.076	116.405	188.683	176.549
ENSG00000087076	HSD17B14	12.228	6.297	13.613	5.308	11.083	3.977	13.262	4.193
ENSG00000087077	TRIP6	36.604	36.214	39.713	35.096	36.948	31.621	39.348	32.776
ENSG00000087085	ACHE	3.21	1.624	3.853	1.513	3.258	1.826	3.74	2.196
ENSG00000087086	FTL	22960.5	18587.4	20783.6	14953.5	20571.4	15219.6	21696.1	15140.1
ENSG00000087087	SRRT	44.051	91.575	46.658	89.624	46.396	92.013	43.262	77.11
ENSG00000087088	BAX	314.571	395.677	338.742	328.588	328.91	316.491	334.724	293.516
ENSG00000087095	NLK	6.031	3.295	5.81	5.589	7.238	5.184	6.196	5.582
ENSG00000087111	PIGS	19.547	12.118	19.244	17.18	20.831	16.955	21.103	18.89
ENSG00000087116	ADAMTS2	0.023	0.05	0.033	0.066	0.021	0.01	0.047	0.048
ENSG00000087128	TMPRSS11E	0	0	0	0	0	0	0	0
ENSG00000087152	ATXN7L3	25.958	19.732	34.182	30.281	31.936	27.832	46.668	28.459
ENSG00000087157	PGS1	11.905	10.61	15.424	14.196	13.65	13.532	12.751	11.696
ENSG00000087191	PSMC5	114.708	152.388	124.455	158.798	122.475	153.728	120.538	162.723
ENSG00000087206	UIMC1	14.131	17.57	14.487	21.54	17.454	22.326	17.335	22.297
ENSG00000087237	CETP	0	0.012	0	0	0	0.035	0.014	0
ENSG00000087245	MMP2	6.419	1.588	7.37	3.443	7.574	2.652	8.052	4.016
ENSG00000087250	MT3	0	0.158	0	0	0	0	0.013	0.297
ENSG00000087253	LPCAT2	6.615	4.587	7.564	7.488	7.897	6.181	8.289	7.043
ENSG00000087258	GNAO1	0.018	0.036	0.045	0.022	0.014	0.081	0.104	0.038
ENSG00000087263	OGFOD1	28.41	14.9	35.384	32.721	39.699	32.199	38.031	35.673
ENSG00000087266	SH3BP2	20.374	8.25	21.763	13.177	25.725	13.876	23.547	14.248
ENSG00000087269	NOP14	23.899	28.363	27.594	38.597	27.11	36.813	32.118	37.358
ENSG00000087274	ADD1	70.04	63.519	51.797	54.397	60.829	53.819	81.917	58.644
ENSG00000087299	L2HGDH	6.798	7.67	7.45	15.276	8.487	11.19	9.674	14.652
ENSG00000087301	TXNDC16	0.579	0.473	0.362	1.028	0.509	0.852	1.139	1.198
ENSG00000087302	RTRAF	187.321	179.098	167.915	170.83	169.959	169.314	160.465	193.009
ENSG00000087303	NID2	0.436	0.379	0.818	1.084	0.574	0.839	0.865	1.178
ENSG00000087338	GMCL1	9.807	7.433	11.077	11.571	11.847	10.531	10.96	11.251
ENSG00000087365	SF3B2	106.405	137.966	114.644	146.638	116.296	153.022	134.226	147.957
ENSG00000087448	KLHL42	9.39	6.882	12.048	14.253	13.546	13.539	13.098	13.76
ENSG00000087460	GNAS	468.403	469.103	467.791	514.856	488.65	511.069	499.343	520.119
ENSG00000087470	DNM1L	43.133	27.364	52.524	52.665	57.336	49.755	57.076	55.671
ENSG00000087494	PTHLH	2.066	3.689	1.975	3.488	2.609	4.307	2.624	5.447
ENSG00000087495	PHACTR3	0.017	0	0.021	0.02	0.01	0	0.075	0.016
ENSG00000087502	ERGIC2	103.194	74.266	96.834	111.094	104.298	108.587	91.224	105.494
ENSG00000087510	TFAP2C	1.396	1.217	1.819	1.387	2.438	1.731	2.948	1.602
ENSG00000087586	AURKA	9.401	93.672	12.788	131.303	10.896	119.243	8.31	114.372
ENSG00000087589	CASS4	0	0.012	0.027	0.008	0.016	0	0.046	0
ENSG00000087842	PIR	135.004	200.553	127.078	152.54	131.264	150.128	154.697	156.309
ENSG00000087884	AAMDC	14.271	18.095	15.501	12.204	12.768	11.616	13.728	9.889
ENSG00000087903	RFX2	1.919	2.413	1.986	3.992	1.982	2.839	2.185	5.057
ENSG00000087995	METTL2A	16.794	17.957	16.372	19.151	15.505	17.838	15.572	19.391
ENSG00000088002	SULT2B1	21.224	31.611	20.213	27.286	19.955	25.977	14.658	20.961
ENSG00000088035	ALG6	13.636	16.751	14.048	20.09	15.173	20.227	14.721	20.102
ENSG00000088038	CNOT3	32.218	46.425	35.572	52.917	35.861	52.017	38.033	48.677
ENSG00000088053	GP6	0.15	0.055	0.068	0.112	0.064	0.068	0.045	0.132
ENSG00000088179	PTPN4	7.483	4.642	11.424	10.079	12.106	7.068	9.795	7.263
ENSG00000088205	DDX18	45.212	48.585	49.415	71.403	51.969	66.972	63.437	80.376
ENSG00000088247	KHSRP	29.757	46.564	41.82	75.236	44.766	68.464	38.995	77.314
ENSG00000088256	GNA11	8.313	11.036	9.619	13.108	9.536	12.652	9.215	11.787
ENSG00000088280	ASAP3	3.058	1.354	3.481	1.599	3.52	2.13	3.202	1.678
ENSG00000088298	EDEM2	32.651	16.663	31.634	18.174	31.351	17.509	31.925	16.675
ENSG00000088305	DNMT3B	4.845	6.89	6.298	11.525	7.468	12.297	4.855	11.097
ENSG00000088320	REM1	0	0	0	0	0	0	0	0
ENSG00000088325	TPX2	6.392	86.489	8.876	125.893	9.006	123.333	7.549	126.154
ENSG00000088340	FER1L4	6.998	2.958	10.521	4.429	10.562	5.591	11.232	3.679
ENSG00000088356	PDRG1	16.164	24.785	16.006	22.512	15.05	19.626	15.737	20.883
ENSG00000088367	EPB41L1	14.792	4.661	17.726	13.875	19.608	11.731	16.822	14.163
ENSG00000088386	SLC15A1	0.018	0	0.021	0	0.045	0.053	0.047	0.017
ENSG00000088387	DOCK9	5.423	2.974	7.627	5.139	6.66	5.56	6.595	5.565
ENSG00000088448	ANKRD10	45.248	51.92	61.207	82.276	70.56	81.709	68.422	73.968
ENSG00000088451	TGDS	8.884	8.832	9.947	11.561	8.259	10.842	7.49	11.396
ENSG00000088538	DOCK3	0.46	0.121	0.5	0.227	0.619	0.336	0.558	0.247
ENSG00000088543	C3orf18	4.642	2.51	5.982	2.666	4.831	3.413	5.916	3.233
ENSG00000088682	COQ9	48.195	34.567	47.267	39.769	46.362	38.243	38.224	38.486
ENSG00000088726	TMEM40	0.53	0.124	0.636	0.264	0.427	0.178	1.239	0.164
ENSG00000088727	KIF9	10.289	17.695	11.136	13.262	11.244	13.166	13.827	15.239
ENSG00000088756	ARHGAP28	0.261	0.144	0.275	0.223	0.161	0.361	0.351	0.36
ENSG00000088766	CRLS1	49.205	44.37	49.167	44.987	44.051	38.428	43.84	44.662
ENSG00000088782	DEFB127	0	0	0	0	0	0	0.074	0
ENSG00000088808	PPP1R13B	3.85	2.625	4.397	5.501	5.927	4.615	4.603	4.321
ENSG00000088812	ATRN	7.053	3.031	8.911	7.832	10.429	6.927	10.237	8.268
ENSG00000088826	SMOX	60.195	65.803	68.973	51.36	57.999	50.494	54.657	50.255
ENSG00000088827	SIGLEC1	0.013	0.004	0.003	0	0	0.003	0.012	0
ENSG00000088832	FKBP1A	281.324	220.767	285.917	255.466	296.583	248.527	318.163	262.329
ENSG00000088833	NSFL1C	61.099	56.875	78.599	68.656	77.034	66.93	84.271	83.605
ENSG00000088836	SLC4A11	3.384	1.191	3.439	2.154	3.015	2.029	3.696	2.04
ENSG00000088854	DNAAF9	1.052	0.366	1.348	0.753	1.513	0.652	1.524	0.731
ENSG00000088876	ZNF343	6.769	3.637	6.99	6.295	6.297	6.669	7.351	6.517
ENSG00000088881	EBF4	2.674	1.653	2.79	1.654	3.044	2.163	2.586	1.684
ENSG00000088882	CPXM1	0	0.013	0.009	0.009	0.026	0	0.007	0
ENSG00000088888	MAVS	10.179	5.224	11.811	8.72	11.9	7.826	12.911	8.474
ENSG00000088899	LZTS3	2.635	1.225	3.423	1.632	3.536	1.692	4.12	1.646
ENSG00000088926	F11	0.926	0.13	0.352	0.213	0.264	0.246	0.44	0.105
ENSG00000088930	XRN2	51.67	39.47	56.481	64.284	60.313	61.434	55.841	68.483
ENSG00000088970	KIZ	4.137	3.303	5.217	5.057	6.056	5.381	5.007	5.355
ENSG00000088986	DYNLL1	623.316	792.494	544.943	641.278	536.208	603.921	444.544	634.379
ENSG00000088992	TESC	75.431	102.903	71.59	79.142	69.016	80.183	74.851	75.906
ENSG00000089006	SNX5	117.937	142.563	129.255	172.276	124.526	167.385	127.492	175.523
ENSG00000089009	RPL6	2729.19	2802.9	2508.69	2422.58	2443.65	2477.25	2351.6	2499.23
ENSG00000089012	SIRPG	0	0	0	0.013	0	0	0.174	0
ENSG00000089022	MAPKAPK5	45.443	50.492	50.306	62.718	48.164	59.773	56.941	61.3
ENSG00000089041	P2RX7	0.06	0.085	0.025	0.105	0.066	0.074	0.121	0.063
ENSG00000089048	ESF1	21.811	28.981	24.805	28.397	24.758	30.394	25.52	26.688
ENSG00000089050	RBBP9	7.355	5.585	7.483	8.742	7.712	7.971	7.427	8.117
ENSG00000089053	ANAPC5	80.201	77.256	81.114	91.05	81.485	88.589	98.118	91.749
ENSG00000089057	SLC23A2	9.534	4.15	12.046	10.788	14.408	9.867	12.702	11.397
ENSG00000089060	SLC8B1	19.298	13.821	20.7	17.177	21.888	17.532	29.759	16.615
ENSG00000089063	TMEM230	155.77	88.037	147.729	93.41	151.878	96.195	137.741	93.599
ENSG00000089091	DZANK1	1.409	0.614	0.889	0.62	0.936	0.851	0.897	0.838
ENSG00000089094	KDM2B	5.557	5.842	6.976	9.227	7.364	8.698	7.108	9.117
ENSG00000089101	CFAP61	0.173	0.09	0.044	0.072	0.053	0.205	0.265	0.071
ENSG00000089116	LHX5	0.111	0.027	0.007	0.051	0.028	0.06	0.075	0.076
ENSG00000089123	TASP1	7.289	6.077	6.734	6.595	7.147	6.95	8.935	7.079
ENSG00000089127	OAS1	19.998	19.439	20.272	20.132	18.364	20.156	16.388	16.366
ENSG00000089154	GCN1	64.522	39.689	73.969	81.738	78.417	73.459	86.763	67.965
ENSG00000089157	RPLP0	4283.07	4422.07	3901.72	3676.75	3770.29	3536.31	4284.84	3742.25
ENSG00000089159	PXN	52.067	34.57	68.114	63.048	71.465	61.403	82.462	72.501
ENSG00000089163	SIRT4	1.285	0.268	0.825	0.337	1.144	0.259	1.302	0.346
ENSG00000089169	RPH3A	0	0	0	0.025	0	0	0.14	0
ENSG00000089177	KIF16B	7.07	3.049	7.697	5.884	9.215	6.334	7.93	6.817
ENSG00000089195	TRMT6	15.146	16.936	16.092	21.912	15.909	20.897	16.82	21.959
ENSG00000089199	CHGB	0.2	0.174	0.153	0.137	0.158	0.166	0.164	0.172
ENSG00000089220	PEBP1	152.731	159.746	154.159	150.001	143.723	147.623	137.914	133.623
ENSG00000089225	TBX5	0	0.014	0.025	0.007	0	0.014	0.029	0.024
ENSG00000089234	BRAP	11.489	6.394	12.155	11.316	13.323	11.056	12.053	11.942
ENSG00000089248	ERP29	120.961	193.902	135.982	178.235	140.121	182.144	149.287	188.888
ENSG00000089250	NOS1	0.39	0.11	0.472	0.17	0.381	0.133	0.398	0.084
ENSG00000089280	FUS	147.393	360.955	195.596	362.129	181.969	323.636	172.276	357.242
ENSG00000089289	IGBP1	30.561	22.778	28.544	20.572	29.982	22.096	29.398	21.961
ENSG00000089327	FXYD5	79.525	67.955	78.382	67.15	75.229	69.781	58.639	76.516
ENSG00000089335	ZNF302	32.108	24.9	30.532	37.579	33.355	39.027	34.888	32.986
ENSG00000089351	GRAMD1A	62.233	46.805	66.165	55.125	64.708	54.314	63.167	51.812
ENSG00000089356	FXYD3	4.051	1.758	3.334	1.327	2.317	0.532	1.444	0.673
ENSG00000089472	HEPH	0.022	0.026	0.013	0.033	0.016	0	0.156	0
ENSG00000089486	CDIP1	19.363	16.046	20.523	18.448	20.294	16.408	22.458	15.278
ENSG00000089505	CMTM1	1.423	1.195	1.898	3.338	2.086	3.827	1.363	3.35
ENSG00000089558	KCNH4	0.01	0.034	0.012	0.051	0.034	0.042	0.023	0.031
ENSG00000089597	GANAB	173.932	156.451	189.248	208.64	195.579	205.411	211.677	221.718
ENSG00000089639	GMIP	2.679	1.134	2.749	1.707	2.748	1.798	3.237	1.711
ENSG00000089682	RBM41	9.352	8.402	10.344	10.087	9.782	10.703	11.264	11.162
ENSG00000089685	BIRC5	5.183	107.606	6.855	108.25	6.312	95.24	5.791	99.066
ENSG00000089692	LAG3	0.308	1.127	0.318	1.118	0.345	1.267	0.589	0.889
ENSG00000089693	MLF2	247.433	252.857	261.17	251.949	251.694	240.449	234.591	247.64
ENSG00000089723	OTUB2	2.799	1.817	3.023	3.153	3.331	3.467	3.667	4.519
ENSG00000089737	DDX24	54.398	58.056	54.781	58.403	57.402	57.909	57.446	57.214
ENSG00000089775	ZBTB25	8.682	7.056	8.176	8.885	8.518	8.371	6.435	8.963
ENSG00000089818	NECAP1	26.801	22.894	26.532	27.674	30.051	28.53	23.792	29.174
ENSG00000089820	ARHGAP4	0.484	0.107	0.59	0.396	0.423	0.452	0.532	0.267
ENSG00000089847	ANKRD24	0.279	0.108	0.303	0.186	0.355	0.116	0.274	0.151
ENSG00000089876	DHX32	31.038	14.776	33.595	26.062	38.417	26.453	41.791	30.209
ENSG00000089902	RCOR1	8.218	7.028	10.447	14.249	11.223	13.563	11.119	14.621
ENSG00000089916	GPATCH2L	9.537	3.524	11.776	9.045	16.302	11.609	15.113	10.958
ENSG00000090006	LTBP4	32.527	66.357	37.674	62.414	36.931	63.112	45.636	58.909
ENSG00000090013	BLVRB	803.276	694.287	717.363	551.015	674.985	507.313	608.105	488.037
ENSG00000090020	SLC9A1	8.126	3.875	7.612	4.822	6.32	5.308	6.75	5.44
ENSG00000090054	SPTLC1	44.262	33.361	45.657	45.795	45.896	45.094	52.587	53.591
ENSG00000090060	PAPOLA	89.316	73.969	101.143	140.84	120.266	139.123	94.326	152.744
ENSG00000090061	CCNK	22.726	14.953	29.952	33.853	32.889	30.879	25.405	39.284
ENSG00000090097	PCBP4	11.72	8.399	13.017	10.139	14.521	10.286	13.689	9.332
ENSG00000090104	RGS1	0	0	0	0.05	0	0	0	0
ENSG00000090238	YPEL3	0.82	0.396	1.872	0.518	0.824	0.439	1.233	0.234
ENSG00000090263	MRPS33	120.58	129.437	104.582	98.451	99.583	93.985	96.156	97.006
ENSG00000090266	NDUFB2	448.119	469.101	402.028	319.028	369.727	316.593	419.513	305.071
ENSG00000090273	NUDC	69.904	125.664	87.869	133.036	86.004	126.303	94.459	128.707
ENSG00000090316	MAEA	48.868	46.686	51.91	53.134	49.644	52.088	57.436	53.122
ENSG00000090339	ICAM1	29.374	18.345	30.348	28.934	34.423	29.98	32.505	32.613
ENSG00000090372	STRN4	59.194	65.264	66.673	88.323	70.513	83.658	78.752	88.579
ENSG00000090376	IRAK3	0	0.007	0	0.032	0	0.004	0.028	0.007
ENSG00000090382	LYZ	0.365	0.186	0.17	0.277	0.184	0.216	0.879	0.146
ENSG00000090402	SI	0	0	0	0	0	0	0.005	0
ENSG00000090432	MUL1	12.479	8.481	12.306	11.99	11.825	9.983	11.753	11.35
ENSG00000090447	TFAP4	7.689	11.982	8.125	12.362	8.481	12.597	6.76	10.715
ENSG00000090470	PDCD7	15.774	16.1	16.757	17.767	15.099	17.28	15.404	16.267
ENSG00000090487	SPG21	64.396	59.754	65.241	67.583	67.227	62.665	80.344	71.675
ENSG00000090512	FETUB	1.516	0.17	1.202	0.184	1.452	0.408	1.395	0.24
ENSG00000090520	DNAJB11	58.683	62.267	61.129	63.35	62.27	67.82	69.845	66.819
ENSG00000090530	P3H2	3.62	2.303	4.579	4.266	3.959	3.609	5.185	4.461
ENSG00000090534	THPO	0.03	0.047	0	0.064	0.047	0.081	0.506	0.02
ENSG00000090539	CHRD	0.196	0.058	0.297	0.076	0.096	0.112	0.177	0.065
ENSG00000090554	FLT3LG	1.086	0.954	1.153	0.754	0.806	0.697	0.599	0.842
ENSG00000090565	RAB11FIP3	17.751	16.313	21.72	25.648	23.089	23.913	25.135	23.462
ENSG00000090581	GNPTG	36.734	27.698	34.442	23.249	35.064	23.376	36.311	23.89
ENSG00000090612	ZNF268	12.277	7.686	14.334	18.046	15.52	19.698	13.674	19.365
ENSG00000090615	GOLGA3	31.767	23.246	35.153	27.903	34.735	31.1	37.403	24.482
ENSG00000090621	PABPC4	129.313	132.623	120.748	123.753	123.745	127.845	133.938	121.946
ENSG00000090659	CD209	0	0.004	0	0	0.006	0	0	0
ENSG00000090661	CERS4	3.046	1.452	2.392	1.635	2.201	1.013	2.317	0.88
ENSG00000090674	MCOLN1	7.809	9.22	7.806	7.577	5.939	6.832	9.454	7.255
ENSG00000090686	USP48	9.495	6.823	10.974	11.585	11.946	12.916	14.924	14.354
ENSG00000090776	EFNB1	3.666	1.822	4.273	2.324	4.156	2.157	4.599	2.525
ENSG00000090857	PDPR	7.073	3.694	9.347	8.621	10.1	8.076	9.666	9.296
ENSG00000090861	AARS1	81.751	95.122	83.052	131.798	91.676	135.685	95.473	140.3
ENSG00000090863	GLG1	28.181	14.476	31.464	30.846	35.77	32.594	36.644	35.378
ENSG00000090889	KIF4A	0.536	13.107	0.974	22.487	1.262	21.603	0.763	22.745
ENSG00000090905	TNRC6A	8.51	7.203	11.81	14.807	11.285	14.731	9.205	11.23
ENSG00000090924	PLEKHG2	9.275	6.234	10.946	18.037	13.05	16.013	14.288	20.289
ENSG00000090932	DLL3	6.863	9.224	5.941	6.457	5.53	5.984	5.593	6.222
ENSG00000090971	NAT14	25.723	32.839	27.178	24.957	26.082	21.363	36.628	18.721
ENSG00000090975	PITPNM2	6.323	3.024	7.33	7.468	8.697	7.169	8.039	7.321
ENSG00000090989	EXOC1	14.256	9.657	16.126	11.489	16.713	11.703	16.679	12.503
ENSG00000091009	RBM27	7.462	6.265	9.313	11.005	10.891	10.571	9.732	11.932
ENSG00000091010	POU4F3	0.043	0.014	0.04	0.048	0.037	0.051	0.031	0.076
ENSG00000091039	OSBPL8	11.508	8.935	15.119	20.925	20.277	21.46	18.573	24.596
ENSG00000091073	DTX2	41.562	41.741	43.166	44.801	44.635	40.848	43.654	38.01
ENSG00000091106	NLRC4	0.007	0	0	0	0	0	0.035	0
ENSG00000091127	PUS7	14.731	13.56	17.697	23.258	19.202	22.277	19.127	25.355
ENSG00000091128	LAMB4	0.038	0.031	0.063	0.032	0.115	0.046	0.073	0.101
ENSG00000091129	NRCAM	0.329	0.039	0.208	0.104	0.421	0.103	0.705	0.228
ENSG00000091136	LAMB1	117.292	113.267	115.648	107.796	113.672	109.119	105.889	101.928
ENSG00000091137	SLC26A4	0.072	0.11	0.093	0.345	0.117	0.236	0.157	0.137
ENSG00000091138	SLC26A3	0	0	0	0	0	0	0.068	0
ENSG00000091140	DLD	95.406	59.379	94.894	88.682	97.074	82.477	100.265	88.584
ENSG00000091157	WDR7	2.474	1.414	3.113	3.548	3.597	3.095	2.974	3.335
ENSG00000091164	TXNL1	101.108	99.647	103.231	107.2	105.691	102.192	79.473	116.396
ENSG00000091181	IL5RA	0	0	0	0	0	0	0.004	0
ENSG00000091262	ABCC6	5.284	2.089	5.959	2.555	5.953	2.537	5.279	1.983
ENSG00000091317	CMTM6	35.375	22.994	36.489	34.388	39.797	32.731	43.12	34.445
ENSG00000091409	ITGA6	13.49	9.04	18.655	20.342	20.57	23.162	22.006	25.938
ENSG00000091428	RAPGEF4	0.342	0.064	0.09	0.608	0.33	0.115	0.334	0.146
ENSG00000091436	MAP3K20	62.526	32.662	67.692	62.392	80.661	61.93	74.729	71.771
ENSG00000091482	SMPX	1.2	0.258	1.08	0.44	1.054	0.605	0.939	0.449
ENSG00000091483	FH	86.645	93.683	85.654	120.767	91.825	115.715	91.249	119.467
ENSG00000091490	SEL1L3	42.121	32.235	44.891	44.971	55.195	40.74	53.135	50.107
ENSG00000091513	TF	0.094	0.13	0.149	0.123	0.146	0.134	0.6	0.111
ENSG00000091527	CDV3	70.213	67.432	87.162	103.282	94.358	104.952	98.315	122.786
ENSG00000091536	MYO15A	0.027	0.051	0.06	0.023	0.044	0.011	0.174	0.087
ENSG00000091542	ALKBH5	30.259	37.697	31.772	36.137	31.878	35.607	27.005	32.477
ENSG00000091583	APOH	0.403	0.186	0.093	0.374	0.104	0.137	0.19	0.253
ENSG00000091592	NLRP1	0.885	0.292	0.865	0.23	0.748	0.237	0.872	0.439
ENSG00000091622	PITPNM3	0.505	0.232	0.566	0.531	0.79	0.528	0.618	0.534
ENSG00000091640	SPAG7	53.7	71.762	55.952	59.734	54.54	60.389	60.499	62.803
ENSG00000091651	ORC6	6.467	35.467	8.331	43.748	8.74	46.957	11.024	45.765
ENSG00000091656	ZFHX4	0.216	0.122	0.27	0.342	0.347	0.269	0.386	0.344
ENSG00000091664	SLC17A6	0	0	0	0	0	0	0	0
ENSG00000091704	CPA1	0	0	0	0	0	0	0	0
ENSG00000091732	ZC3HC1	17.967	17.802	18.65	21.718	16.839	19.34	20.262	19.612
ENSG00000091831	ESR1	0	0.003	0.057	0.009	0.004	0.018	0.066	0.004
ENSG00000091844	RGS17	2.287	1.699	2.714	2.631	3.119	2.459	2.918	2.994
ENSG00000091879	ANGPT2	0	0	0	0	0	0	0.023	0.005
ENSG00000091947	TMEM101	30.221	26.631	27.694	22.611	25.232	19.859	29.623	19.944
ENSG00000091972	CD200	0.096	0.038	0.057	0	0	0	0.08	0.048
ENSG00000091986	CCDC80	11.773	6.334	12.587	6.354	9.552	7.217	14.83	10.479
ENSG00000092009	CMA1	0	0	0	0	0	0	0	0
ENSG00000092010	PSME1	127.3	110.4	116.148	87.5	110.198	85.329	109.667	87.334
ENSG00000092020	PPP2R3C	16.224	17.265	16.408	26.001	15.902	22.144	16.298	23.376
ENSG00000092036	HAUS4	24.905	46.114	22.131	48.295	22.569	43.814	24.93	47.088
ENSG00000092051	JPH4	0	0	0	0.04	0	0.011	0.018	0.022
ENSG00000092054	MYH7	0	0	0	0	0.003	0	0.002	0
ENSG00000092067	CEBPE	0	0	0	0.033	0	0	0.013	0
ENSG00000092068	SLC7A8	0.191	0.12	0.292	0.161	0.299	0.148	0.454	0.174
ENSG00000092094	OSGEP	19.552	29.914	20.056	28.869	22.943	30.733	26.663	29.518
ENSG00000092096	SLC22A17	1.856	1.349	1.56	1.061	2.147	1.477	1.868	0.975
ENSG00000092098	RNF31	21.319	20.991	22.28	17.982	17.276	15.806	18.891	14.346
ENSG00000092108	SCFD1	39.487	29.514	43.742	40.581	44.18	40.821	45.819	43.535
ENSG00000092140	G2E3	8.615	12.775	9.814	27.696	10.896	26.673	9.759	27.47
ENSG00000092148	HECTD1	36.376	33.097	38.216	43.955	44.266	44.759	45.216	38.704
ENSG00000092199	HNRNPC	485.866	644.744	512.214	718.318	531.747	626.476	680.843	768.321
ENSG00000092200	RPGRIP1	0.165	0.039	0.264	0.061	0.27	0.051	0.118	0.03
ENSG00000092201	SUPT16H	45.4	68.594	50.548	91.854	51.956	87.487	55.818	93.136
ENSG00000092203	TOX4	18.238	11.703	18.752	20.052	22.45	18.533	18.99	21.767
ENSG00000092208	GEMIN2	13.649	25.653	11.432	24.067	11.297	21.89	15.799	23.97
ENSG00000092295	TGM1	1.392	0.679	1.527	1.145	1.305	0.816	1.361	0.96
ENSG00000092330	TINF2	16.1	25.283	13.769	16.921	14.434	16.181	15.515	16.973
ENSG00000092345	DAZL	0	0	0	0	0	0	0.025	0.012
ENSG00000092377	TBL1Y	0	0	0	0	0	0	0	0
ENSG00000092421	SEMA6A	0.234	0.184	0.301	0.465	0.492	0.498	0.623	1.025
ENSG00000092439	TRPM7	12.495	7.177	14.577	13.958	13.327	13.549	15.749	13.812
ENSG00000092445	TYRO3	5.354	7.468	5.571	8.855	4.978	10.013	5.08	8.662
ENSG00000092470	WDR76	4.394	21.59	4.341	24.796	5.323	23.986	7.403	27.432
ENSG00000092529	CAPN3	0.09	0.095	0.289	0.085	0.178	0.343	0.354	0.184
ENSG00000092531	SNAP23	29.8	15.51	28.772	21.287	33.6	20.045	27.709	21.258
ENSG00000092607	TBX15	0.195	0.145	0.187	0.255	0.302	0.255	0.321	0.134
ENSG00000092621	PHGDH	80.96	188.734	84.317	224.532	105.788	239.933	121.323	263.31
ENSG00000092758	COL9A3	0.895	1.442	1.835	1.279	1.476	1.286	1.838	0.69
ENSG00000092820	EZR	253.347	265.747	311.433	365.795	327.699	355.662	324.778	351.591
ENSG00000092841	MYL6	2104.95	2114.68	1872.37	1525.25	1782.25	1476.3	2013.8	1535.49
ENSG00000092847	AGO1	3.349	1.529	3.848	3.638	5.443	3.768	3.986	4.233
ENSG00000092850	TEKT2	0	0.024	0.034	0.027	0	0.029	0.082	0.01
ENSG00000092853	CLSPN	1.778	12.571	1.967	13.773	2.582	14.003	2.859	13.221
ENSG00000092871	RFFL	23.072	17.647	24.663	28.703	23.332	26.09	20.977	24.983
ENSG00000092929	UNC13D	19.689	14.07	20.759	16.535	23.241	16.524	22.985	19.875
ENSG00000092931	MFSD11	15.055	13.714	16.393	18.512	16.516	16.891	15.956	19.06
ENSG00000092964	DPYSL2	16.184	17.096	17.396	21.8	19.349	22.943	16.315	20.034
ENSG00000092969	TGFB2	1.784	1.817	2.642	3.579	2.972	3.176	3.729	3.528
ENSG00000092978	GPATCH2	4.907	3.741	4.692	5.582	5.907	5.211	6.183	5.632
ENSG00000093000	NUP50	24.506	23.983	31.708	52.327	33.631	51.669	34.606	51.932
ENSG00000093009	CDC45	4.582	56.546	6.338	50.43	5.403	51.471	9.219	51.802
ENSG00000093010	COMT	177.033	143.935	174.61	123.027	169.109	129.106	195.233	138.332
ENSG00000093072	ADA2	0.029	0.021	0.05	0.019	0.056	0.043	0.159	0.02
ENSG00000093100		7.563	8.215	7.72	6.761	6.832	7.501	6.067	4.348
ENSG00000093134	VNN3P	0.042	0.017	0.019	0	0.05	0	0.087	0
ENSG00000093144	ECHDC1	45.074	31.332	44.482	35.318	42.446	37.33	49.272	42.332
ENSG00000093167	LRRFIP2	28.758	27.373	34.466	34.699	35.092	37.519	36.548	36.033
[truncated: 58,395 more rows]
